# Supplementary material for: 3-(4-Nitro­benz­yl)-4H-chromen-4-one
Source: Acta Crystallogr Sect E Struct Rep Online. 2013 Mar 9;69(Pt 4):o513. doi: 10.1107/S1600536813006119 (PMC3629541; doi:10.1107/S1600536813006119)
Supplement: Supplementary file 1 [file e-69-0o513-sup1.cif]

##############################################################################
#                                                                            #
# This CIF contains the data in a paper accepted for publication in          #
# Acta Crystallographica Section E. It conforms to the requirements of       #
# Notes for Authors for Acta Crystallographica Section E, and has been       #
# peer reviewed under the auspices of the IUCr Commission on Journals.       #
#                                                                            #
# Full details of the Crystallographic Information File format               #
# are given in the paper "The Crystallographic Information File (CIF):       #
# a New Standard Archive File for Crystallography" by S. R. Hall, F. H.      #
# Allen and I. D. Brown [Acta Cryst. (1991), A47, 655-685].                  #
#                                                                            #
# The current version of the core CIF dictionary is obtainable from          #
# ftp://ftp.iucr.org/pub/cif_core.dic.                                       #
#                                                                            #
# Software is freely available for graphical display of the structure(s)     #
# in this CIF. For information consult the CIF software page                 #
# http://www.iucr.org/resources/cif/software.                                #
#                                                                            #
# This file may be used for bona fide research purposes within the           #
# scientific community so long as proper attribution is given to the journal # 
# article from which it was obtained.                                        #
#                                                                            #
##############################################################################
data_I
_audit_creation_method     SHELXL-97
_chemical_name_systematic
;
3-(4-Nitrobenzyl)-4<i>H</i>-chromen-4-one
;
_chemical_name_common     ?
_chemical_formula_moiety     'C16 H11 N O4'
_chemical_formula_sum     'C16 H11 N O4'
_chemical_formula_iupac     'C16 H11 N O4'
_chemical_formula_weight     281.26
_chemical_melting_point     ?
_symmetry_cell_setting     monoclinic
_symmetry_space_group_name_H-M     'P 21/n'
_symmetry_space_group_name_Hall     '-P 2yn'
loop_
    _symmetry_equiv_pos_as_xyz
    'x, y, z'
    '-x+1/2, y+1/2, -z+1/2'
    '-x, -y, -z'
    'x-1/2, -y-1/2, z-1/2'
_cell_length_a     4.9246(9)
_cell_length_b     10.0160(19)
_cell_length_c     25.907(5)
_cell_angle_alpha     90.00
_cell_angle_beta     92.845(4)
_cell_angle_gamma     90.00
_cell_volume     1276.3(4)
_cell_formula_units_Z     4
_cell_measurement_reflns_used     3303
_cell_measurement_theta_min     1.57
_cell_measurement_theta_max     27.42
_cell_measurement_temperature     173(2)
_exptl_crystal_description     needle
_exptl_crystal_colour     colourless
_exptl_crystal_size_max     0.35
_exptl_crystal_size_mid     0.09
_exptl_crystal_size_min     0.08
_exptl_crystal_density_diffrn     1.464
_exptl_crystal_density_method     'not measured'
_exptl_crystal_F_000     584
_exptl_absorpt_coefficient_mu     0.107
_exptl_absorpt_correction_type     multi-scan
_exptl_absorpt_process_details     '(TWINABS; Sheldrick, 1997)'
_exptl_absorpt_correction_T_min     0.9636
_exptl_absorpt_correction_T_max     0.9915
_diffrn_ambient_temperature     173(2)
_diffrn_radiation_type     MoK\a
_diffrn_radiation_wavelength     0.71073
_diffrn_radiation_source     'fine-focus sealed tube'
_diffrn_radiation_monochromator     graphite
_diffrn_measurement_device_type     'Bruker Kappa DUO APEXII'
_diffrn_measurement_method     '0.5\% \f scans and \w scans'
_diffrn_reflns_number     87638
_diffrn_reflns_av_R_equivalents     0.0634
_diffrn_reflns_av_sigmaI/netI     0.0268
_diffrn_reflns_theta_min     1.57
_diffrn_reflns_theta_max     27.42
_diffrn_reflns_theta_full     27.42
_diffrn_measured_fraction_theta_max     0.988
_diffrn_measured_fraction_theta_full     0.988
_diffrn_reflns_limit_h_min     -6
_diffrn_reflns_limit_h_max     6
_diffrn_reflns_limit_k_min     0
_diffrn_reflns_limit_k_max     12
_diffrn_reflns_limit_l_min     0
_diffrn_reflns_limit_l_max     33
_diffrn_standards_number     0
_diffrn_standards_interval_count     0
_diffrn_standards_interval_time     0
_diffrn_standards_decay_%     0
_refine_special_details
;
Refinement of <i>F</i>^2^ against ALL reflections. The weighted <i>R</i>-factor
<i>wR</i> and goodness of fit <i>S</i> are based on <i>F</i>^2^, conventional
<i>R</i>-factors <i>R</i> are based on <i>F</i>, with <i>F</i> set to zero for
negative <i>F</i>^2^. The threshold expression of <i>F</i>^2^ >
\s(<i>F</i>^2^) is used only for calculating <i>R</i>-factors(gt) <i>etc</i>.
and is not relevant to the choice of reflections for refinement.
<i>R</i>-factors based on <i>F</i>^2^ are statistically about twice as large
as those based on <i>F</i>, and <i>R</i>- factors based on ALL data will be
even larger.
;
_reflns_number_total     3303
_reflns_number_gt     2887
_reflns_threshold_expression     I>2sigma(I)
_refine_ls_structure_factor_coef     Fsqd
_refine_ls_matrix_type     full
_refine_ls_R_factor_all     0.0585
_refine_ls_R_factor_gt     0.0504
_refine_ls_wR_factor_gt     0.1483
_refine_ls_wR_factor_ref     0.1538
_refine_ls_goodness_of_fit_ref     1.085
_refine_ls_restrained_S_all     1.085
_refine_ls_number_reflns     3303
_refine_ls_number_parameters     191
_refine_ls_number_restraints     0
_refine_ls_hydrogen_treatment     constr
_refine_ls_weighting_scheme     calc
_refine_ls_weighting_details
         'calc w=1/[\s^2^(Fo^2^)+(0.0779P)^2^+0.7278P] where P=(Fo^2^+2Fc^2^)/3'
_atom_sites_solution_hydrogens     geom
_atom_sites_solution_primary     direct
_atom_sites_solution_secondary     difmap
_refine_ls_shift/su_max     0.000
_refine_ls_shift/su_mean     0.000
_refine_diff_density_max     0.253
_refine_diff_density_min     -0.228
_refine_ls_extinction_method     none
loop_
    _atom_type_symbol
    _atom_type_description
    _atom_type_scat_dispersion_real
    _atom_type_scat_dispersion_imag
    _atom_type_scat_source
    'C' 'C' 0.0033 0.0016
                         'International Tables Vol C Tables 4.2.6.8 and 6.1.1.4'
    'H' 'H' 0.0000 0.0000
                         'International Tables Vol C Tables 4.2.6.8 and 6.1.1.4'
    'N' 'N' 0.0061 0.0033
                         'International Tables Vol C Tables 4.2.6.8 and 6.1.1.4'
    'O' 'O' 0.0106 0.0060
                         'International Tables Vol C Tables 4.2.6.8 and 6.1.1.4'
_computing_data_collection     'APEX2 (Bruker, 2006)'
_computing_cell_refinement     'SAINT (Bruker, 2006)'
_computing_data_reduction     'SAINT (Bruker, 2006)'
_computing_structure_solution     'SHELXS97 (Sheldrick, 2008)'
_computing_structure_refinement     'SHELXL97 (Sheldrick, 2008)'
_computing_molecular_graphics     'ORTEP-3 for Windows (Farrugia, 2012)'
_computing_publication_material     'SHELXL97 (Sheldrick, 2008)'
loop_
    _atom_site_type_symbol
    _atom_site_label
    _atom_site_fract_x
    _atom_site_fract_y
    _atom_site_fract_z
    _atom_site_U_iso_or_equiv
    _atom_site_adp_type
    _atom_site_calc_flag
    _atom_site_refinement_flags
    _atom_site_occupancy
    _atom_site_symmetry_multiplicity
    _atom_site_disorder_assembly
    _atom_site_disorder_group
    O O1 0.9485(3) 0.30392(15) 0.16095(6) 0.0339(4) Uani d . 1 1 . .
    O O2 0.3498(3) 0.50967(15) 0.23136(6) 0.0355(4) Uani d . 1 1 . .
    O O3 0.8175(4) 0.63590(18) 0.49727(6) 0.0449(4) Uani d . 1 1 . .
    O O4 1.1513(4) 0.7098(2) 0.45470(7) 0.0522(5) Uani d . 1 1 . .
    N N1 0.9499(4) 0.63878(18) 0.45839(7) 0.0328(4) Uani d . 1 1 . .
    C C1 0.8059(4) 0.4022(2) 0.13399(8) 0.0282(4) Uani d . 1 1 . .
    C C2 0.8774(5) 0.2756(2) 0.20963(8) 0.0323(4) Uani d . 1 1 . .
    H H2 0.9747 0.2063 0.2275 0.039 Uiso calc R 1 1 . .
    C C3 0.6800(4) 0.33749(19) 0.23490(7) 0.0281(4) Uani d . 1 1 . .
    C C4 0.5276(4) 0.44552(19) 0.20968(7) 0.0264(4) Uani d . 1 1 . .
    C C5 0.5991(4) 0.47384(19) 0.15623(7) 0.0260(4) Uani d . 1 1 . .
    C C6 0.4653(5) 0.5734(2) 0.12658(8) 0.0333(5) Uani d . 1 1 . .
    H H6 0.3235 0.6233 0.1410 0.040 Uiso calc R 1 1 . .
    C C7 0.5368(5) 0.6000(2) 0.07681(9) 0.0383(5) Uani d . 1 1 . .
    H H7 0.4457 0.6681 0.0572 0.046 Uiso calc R 1 1 . .
    C C8 0.7441(5) 0.5262(3) 0.05552(8) 0.0402(5) Uani d . 1 1 . .
    H H8 0.7927 0.5445 0.0212 0.048 Uiso calc R 1 1 . .
    C C9 0.8801(5) 0.4268(2) 0.08354(8) 0.0364(5) Uani d . 1 1 . .
    H H9 1.0205 0.3767 0.0688 0.044 Uiso calc R 1 1 . .
    C C10 0.6125(5) 0.2953(2) 0.28877(8) 0.0343(5) Uani d . 1 1 . .
    H H10A 0.6971 0.2072 0.2960 0.041 Uiso calc R 1 1 . .
    H H10B 0.4131 0.2836 0.2895 0.041 Uiso calc R 1 1 . .
    C C11 0.7026(4) 0.39038(19) 0.33199(7) 0.0273(4) Uani d . 1 1 . .
    C C12 0.5763(5) 0.3825(2) 0.37937(8) 0.0347(5) Uani d . 1 1 . .
    H H12 0.4330 0.3203 0.3831 0.042 Uiso calc R 1 1 . .
    C C13 0.6553(5) 0.4630(2) 0.42049(8) 0.0341(5) Uani d . 1 1 . .
    H H13 0.5682 0.4569 0.4523 0.041 Uiso calc R 1 1 . .
    C C14 0.8652(4) 0.55301(19) 0.41435(7) 0.0273(4) Uani d . 1 1 . .
    C C15 0.9971(4) 0.5640(2) 0.36858(8) 0.0313(4) Uani d . 1 1 . .
    H H15 1.1411 0.6261 0.3653 0.038 Uiso calc R 1 1 . .
    C C16 0.9136(4) 0.4816(2) 0.32739(8) 0.0309(4) Uani d . 1 1 . .
    H H16 1.0018 0.4879 0.2957 0.037 Uiso calc R 1 1 . .
loop_
    _atom_site_aniso_label
    _atom_site_aniso_U_11
    _atom_site_aniso_U_22
    _atom_site_aniso_U_33
    _atom_site_aniso_U_12
    _atom_site_aniso_U_13
    _atom_site_aniso_U_23
    O1 0.0369(8) 0.0348(7) 0.0303(7) 0.0077(7) 0.0045(6) -0.0026(6)
    O2 0.0400(8) 0.0371(8) 0.0303(8) 0.0037(7) 0.0105(6) -0.0019(6)
    O3 0.0529(10) 0.0535(10) 0.0290(8) -0.0090(8) 0.0089(7) -0.0110(7)
    O4 0.0546(11) 0.0583(11) 0.0440(10) -0.0286(9) 0.0047(8) -0.0118(8)
    N1 0.0365(9) 0.0334(9) 0.0284(9) -0.0030(8) 0.0001(7) -0.0015(7)
    C1 0.0308(9) 0.0287(9) 0.0250(9) -0.0015(8) 0.0003(8) -0.0025(7)
    C2 0.0409(11) 0.0274(9) 0.0282(10) 0.0017(9) -0.0023(9) -0.0006(8)
    C3 0.0368(10) 0.0251(9) 0.0222(9) -0.0056(8) 0.0003(8) -0.0022(7)
    C4 0.0315(9) 0.0242(8) 0.0237(9) -0.0051(8) 0.0034(8) -0.0030(7)
    C5 0.0282(9) 0.0256(9) 0.0243(9) -0.0035(7) 0.0019(8) -0.0025(7)
    C6 0.0362(10) 0.0321(10) 0.0316(10) 0.0035(9) 0.0018(9) 0.0024(8)
    C7 0.0425(12) 0.0404(11) 0.0318(11) 0.0005(10) -0.0014(9) 0.0089(9)
    C8 0.0433(12) 0.0524(13) 0.0251(10) -0.0064(11) 0.0037(9) 0.0058(9)
    C9 0.0358(11) 0.0461(12) 0.0278(10) -0.0012(10) 0.0067(9) -0.0044(9)
    C10 0.0513(13) 0.0276(9) 0.0239(10) -0.0063(9) 0.0009(9) 0.0014(8)
    C11 0.0334(10) 0.0260(9) 0.0222(9) 0.0002(8) -0.0005(8) 0.0026(7)
    C12 0.0384(11) 0.0375(11) 0.0286(10) -0.0126(9) 0.0042(9) 0.0005(8)
    C13 0.0365(11) 0.0414(11) 0.0249(9) -0.0062(9) 0.0065(9) -0.0004(8)
    C14 0.0290(9) 0.0290(9) 0.0238(9) 0.0007(8) -0.0001(7) -0.0001(7)
    C15 0.0320(10) 0.0334(10) 0.0285(10) -0.0060(8) 0.0017(8) 0.0022(8)
    C16 0.0337(10) 0.0340(10) 0.0253(9) -0.0029(9) 0.0054(8) 0.0017(8)
_geom_special_details
;
All e.s.d.'s (except the e.s.d. in the dihedral angle between two l.s. planes)
are estimated using the full covariance matrix. The cell e.s.d.'s are taken
into account individually in the estimation of e.s.d.'s in distances, angles
and torsion angles; correlations between e.s.d.'s in cell parameters are only
used when they are defined by crystal symmetry. An approximate (isotropic)
treatment of cell e.s.d.'s is used for estimating e.s.d.'s involving l.s.
planes.
;
loop_
    _geom_bond_atom_site_label_1
    _geom_bond_atom_site_label_2
    _geom_bond_site_symmetry_2
    _geom_bond_distance
    _geom_bond_publ_flag
    O1 C2 . 1.356(3) ?
    O1 C1 . 1.379(3) ?
    O2 C4 . 1.243(2) ?
    O3 N1 . 1.227(2) ?
    O4 N1 . 1.228(2) ?
    N1 C14 . 1.472(3) ?
    C1 C5 . 1.394(3) ?
    C1 C9 . 1.397(3) ?
    C2 C3 . 1.350(3) ?
    C2 H2 . 0.9500 ?
    C3 C4 . 1.453(3) ?
    C3 C10 . 1.511(3) ?
    C4 C5 . 1.473(3) ?
    C5 C6 . 1.403(3) ?
    C6 C7 . 1.379(3) ?
    C6 H6 . 0.9500 ?
    C7 C8 . 1.396(3) ?
    C7 H7 . 0.9500 ?
    C8 C9 . 1.385(3) ?
    C8 H8 . 0.9500 ?
    C9 H9 . 0.9500 ?
    C10 C11 . 1.519(3) ?
    C10 H10A . 0.9900 ?
    C10 H10B . 0.9900 ?
    C11 C16 . 1.393(3) ?
    C11 C12 . 1.406(3) ?
    C12 C13 . 1.376(3) ?
    C12 H12 . 0.9500 ?
    C13 C14 . 1.387(3) ?
    C13 H13 . 0.9500 ?
    C14 C15 . 1.385(3) ?
    C15 C16 . 1.394(3) ?
    C15 H15 . 0.9500 ?
    C16 H16 . 0.9500 ?
loop_
    _geom_angle_atom_site_label_1
    _geom_angle_atom_site_label_2
    _geom_angle_atom_site_label_3
    _geom_angle_site_symmetry_1
    _geom_angle_site_symmetry_3
    _geom_angle
    _geom_angle_publ_flag
    C2 O1 C1 . . 118.18(16) ?
    O3 N1 O4 . . 122.80(18) ?
    O3 N1 C14 . . 118.74(17) ?
    O4 N1 C14 . . 118.46(18) ?
    O1 C1 C5 . . 121.51(18) ?
    O1 C1 C9 . . 116.75(18) ?
    C5 C1 C9 . . 121.74(19) ?
    C3 C2 O1 . . 125.48(19) ?
    C3 C2 H2 . . 117.3 ?
    O1 C2 H2 . . 117.3 ?
    C2 C3 C4 . . 119.50(18) ?
    C2 C3 C10 . . 121.08(19) ?
    C4 C3 C10 . . 119.42(18) ?
    O2 C4 C3 . . 122.79(18) ?
    O2 C4 C5 . . 122.13(18) ?
    C3 C4 C5 . . 115.08(17) ?
    C1 C5 C6 . . 118.21(18) ?
    C1 C5 C4 . . 120.18(18) ?
    C6 C5 C4 . . 121.60(18) ?
    C7 C6 C5 . . 121.0(2) ?
    C7 C6 H6 . . 119.5 ?
    C5 C6 H6 . . 119.5 ?
    C6 C7 C8 . . 119.5(2) ?
    C6 C7 H7 . . 120.2 ?
    C8 C7 H7 . . 120.2 ?
    C9 C8 C7 . . 121.2(2) ?
    C9 C8 H8 . . 119.4 ?
    C7 C8 H8 . . 119.4 ?
    C8 C9 C1 . . 118.4(2) ?
    C8 C9 H9 . . 120.8 ?
    C1 C9 H9 . . 120.8 ?
    C3 C10 C11 . . 115.84(17) ?
    C3 C10 H10A . . 108.3 ?
    C11 C10 H10A . . 108.3 ?
    C3 C10 H10B . . 108.3 ?
    C11 C10 H10B . . 108.3 ?
    H10A C10 H10B . . 107.4 ?
    C16 C11 C12 . . 118.41(18) ?
    C16 C11 C10 . . 122.68(18) ?
    C12 C11 C10 . . 118.86(18) ?
    C13 C12 C11 . . 121.51(19) ?
    C13 C12 H12 . . 119.2 ?
    C11 C12 H12 . . 119.2 ?
    C12 C13 C14 . . 118.41(18) ?
    C12 C13 H13 . . 120.8 ?
    C14 C13 H13 . . 120.8 ?
    C15 C14 C13 . . 122.27(19) ?
    C15 C14 N1 . . 119.37(18) ?
    C13 C14 N1 . . 118.35(17) ?
    C14 C15 C16 . . 118.37(19) ?
    C14 C15 H15 . . 120.8 ?
    C16 C15 H15 . . 120.8 ?
    C11 C16 C15 . . 121.03(18) ?
    C11 C16 H16 . . 119.5 ?
    C15 C16 H16 . . 119.5 ?
loop_
    _geom_torsion_atom_site_label_1
    _geom_torsion_atom_site_label_2
    _geom_torsion_atom_site_label_3
    _geom_torsion_atom_site_label_4
    _geom_torsion_site_symmetry_1
    _geom_torsion_site_symmetry_2
    _geom_torsion_site_symmetry_3
    _geom_torsion_site_symmetry_4
    _geom_torsion
    _geom_torsion_publ_flag
    C2 O1 C1 C5 . . . . 1.8(3) ?
    C2 O1 C1 C9 . . . . -178.58(19) ?
    C1 O1 C2 C3 . . . . -1.4(3) ?
    O1 C2 C3 C4 . . . . -0.9(3) ?
    O1 C2 C3 C10 . . . . 178.39(19) ?
    C2 C3 C4 O2 . . . . -177.5(2) ?
    C10 C3 C4 O2 . . . . 3.2(3) ?
    C2 C3 C4 C5 . . . . 2.6(3) ?
    C10 C3 C4 C5 . . . . -176.76(17) ?
    O1 C1 C5 C6 . . . . 179.24(18) ?
    C9 C1 C5 C6 . . . . -0.3(3) ?
    O1 C1 C5 C4 . . . . -0.1(3) ?
    C9 C1 C5 C4 . . . . -179.63(19) ?
    O2 C4 C5 C1 . . . . 177.96(19) ?
    C3 C4 C5 C1 . . . . -2.1(3) ?
    O2 C4 C5 C6 . . . . -1.3(3) ?
    C3 C4 C5 C6 . . . . 178.63(18) ?
    C1 C5 C6 C7 . . . . -0.1(3) ?
    C4 C5 C6 C7 . . . . 179.1(2) ?
    C5 C6 C7 C8 . . . . 0.4(3) ?
    C6 C7 C8 C9 . . . . -0.2(4) ?
    C7 C8 C9 C1 . . . . -0.3(4) ?
    O1 C1 C9 C8 . . . . -179.1(2) ?
    C5 C1 C9 C8 . . . . 0.5(3) ?
    C2 C3 C10 C11 . . . . 107.3(2) ?
    C4 C3 C10 C11 . . . . -73.4(3) ?
    C3 C10 C11 C16 . . . . -23.1(3) ?
    C3 C10 C11 C12 . . . . 159.7(2) ?
    C16 C11 C12 C13 . . . . 0.4(3) ?
    C10 C11 C12 C13 . . . . 177.8(2) ?
    C11 C12 C13 C14 . . . . -0.1(3) ?
    C12 C13 C14 C15 . . . . -0.3(3) ?
    C12 C13 C14 N1 . . . . -179.9(2) ?
    O3 N1 C14 C15 . . . . 174.2(2) ?
    O4 N1 C14 C15 . . . . -6.2(3) ?
    O3 N1 C14 C13 . . . . -6.2(3) ?
    O4 N1 C14 C13 . . . . 173.4(2) ?
    C13 C14 C15 C16 . . . . 0.4(3) ?
    N1 C14 C15 C16 . . . . 179.96(19) ?
    C12 C11 C16 C15 . . . . -0.3(3) ?
    C10 C11 C16 C15 . . . . -177.6(2) ?
    C14 C15 C16 C11 . . . . 0.0(3) ?
loop_
    _geom_hbond_atom_site_label_D
    _geom_hbond_atom_site_label_H
    _geom_hbond_atom_site_label_A
    _geom_hbond_site_symmetry_A
    _geom_hbond_distance_DH
    _geom_hbond_distance_HA
    _geom_hbond_distance_DA
    _geom_hbond_angle_DHA
    _geom_hbond_publ_flag
    C2 H2 O2 2_645 0.95 2.38 3.322(3) 170 y
    C7 H7 O3 4_575 0.95 2.56 3.491(3) 166 y
    C9 H9 O4 2_745 0.95 2.42 3.355(3) 167 y
    C13 H13 O3 3_666 0.95 2.53 3.382(3) 149 y
    C16 H16 O2 1_655 0.95 2.46 3.378(3) 163 y
_iucr_refine_instructions_details
;
REM  a5twin4s in P2(1)/n
REM R1 =  0.0758 for   2346 Fo > 4sig(Fo)  and  0.0895 for all   2871 data
REM    190 parameters refined using      0 restraints
REM Highest difference peak  0.770,  deepest hole -0.263,  1-sigma level  0.094
TITL a5twin4s in P2(1)/n
CELL 0.71073 4.9246 10.0160 25.9072 90.000 92.845 90.000
ZERR 4.0000 0.0009 0.0019 0.0049 0.000 0.004 0.000
LATT 1
SYMM 0.5-X, 0.5+Y, 0.5-Z
SFAC C H N O
UNIT 64 44 4 16
MERG 2
FMAP 2
GRID
PLAN 6
TEMP -100
SIZE 0.08 0.09 0.35
CONF
BOND $H
L.S. 20
ACTA
WGHT    0.077900    0.727800
BASF   0.09321
FVAR       0.55644
O1    4    0.948527    0.303916    0.160950    11.00000    0.03690    0.03475 =
         0.03033   -0.00265    0.00453    0.00772
O2    4    0.349798    0.509674    0.231359    11.00000    0.04000    0.03712 =
         0.03029   -0.00188    0.01051    0.00370
O3    4    0.817507    0.635897    0.497272    11.00000    0.05285    0.05352 =
         0.02904   -0.01100    0.00889   -0.00898
O4    4    1.151315    0.709756    0.454698    11.00000    0.05461    0.05829 =
         0.04401   -0.01179    0.00470   -0.02857
N1    3    0.949881    0.638780    0.458390    11.00000    0.03651    0.03339 =
         0.02836   -0.00151    0.00010   -0.00297
C1    1    0.805935    0.402161    0.133993    11.00000    0.03083    0.02871 =
         0.02504   -0.00254    0.00028   -0.00154
C2    1    0.877411    0.275556    0.209628    11.00000    0.04089    0.02735 =
         0.02818   -0.00056   -0.00235    0.00175
AFIX  43
H2    2    0.974712    0.206275    0.227457    11.00000   -1.20000
AFIX   0
C3    1    0.679952    0.337490    0.234895    11.00000    0.03679    0.02509 =
         0.02222   -0.00221    0.00034   -0.00557
C4    1    0.527638    0.445520    0.209682    11.00000    0.03145    0.02423 =
         0.02371   -0.00301    0.00338   -0.00510
C5    1    0.599069    0.473841    0.156226    11.00000    0.02817    0.02562 =
         0.02426   -0.00247    0.00195   -0.00351
C6    1    0.465318    0.573432    0.126576    11.00000    0.03624    0.03209 =
         0.03156    0.00236    0.00183    0.00352
AFIX  43
H6    2    0.323465    0.623274    0.140987    11.00000   -1.20000
AFIX   0
C7    1    0.536829    0.600012    0.076805    11.00000    0.04249    0.04036 =
         0.03181    0.00893   -0.00144    0.00054
AFIX  43
H7    2    0.445678    0.668060    0.057155    11.00000   -1.20000
AFIX   0
C8    1    0.744065    0.526211    0.055524    11.00000    0.04332    0.05236 =
         0.02506    0.00576    0.00369   -0.00640
AFIX  43
H8    2    0.792681    0.544466    0.021203    11.00000   -1.20000
AFIX   0
C9    1    0.880120    0.426837    0.083542    11.00000    0.03581    0.04605 =
         0.02782   -0.00437    0.00673   -0.00116
AFIX  43
H9    2    1.020507    0.376675    0.068798    11.00000   -1.20000
AFIX   0
C10   1    0.612456    0.295305    0.288769    11.00000    0.05127    0.02756 =
         0.02389    0.00136    0.00087   -0.00633
AFIX  23
H10A  2    0.697085    0.207183    0.296004    11.00000   -1.20000
H10B  2    0.413067    0.283579    0.289485    11.00000   -1.20000
AFIX   0
C11   1    0.702613    0.390379    0.331995    11.00000    0.03343    0.02605 =
         0.02219    0.00260   -0.00053    0.00021
C12   1    0.576253    0.382534    0.379372    11.00000    0.03836    0.03751 =
         0.02855    0.00049    0.00419   -0.01257
AFIX  43
H12   2    0.432989    0.320289    0.383095    11.00000   -1.20000
AFIX   0
C13   1    0.655331    0.462970    0.420493    11.00000    0.03646    0.04137 =
         0.02493   -0.00036    0.00655   -0.00620
AFIX  43
H13   2    0.568239    0.456946    0.452319    11.00000   -1.20000
AFIX   0
C14   1    0.865158    0.553005    0.414353    11.00000    0.02897    0.02899 =
         0.02377   -0.00010   -0.00008    0.00066
C15   1    0.997147    0.563963    0.368577    11.00000    0.03205    0.03337 =
         0.02852    0.00215    0.00166   -0.00598
AFIX  43
H15   2    1.141116    0.626051    0.365313    11.00000   -1.20000
AFIX   0
C16   1    0.913568    0.481635    0.327391    11.00000    0.03370    0.03398 =
         0.02529    0.00165    0.00542   -0.00290
AFIX  43
H16   2    1.001841    0.487865    0.295697    11.00000   -1.20000
HKLF 5
REM  a5twin4s in P2(1)/n
REM R1 =  0.0504 for   2887 Fo > 4sig(Fo)  and  0.0585 for all   3303 data
REM    191 parameters refined using      0 restraints
END
WGHT      0.0779      0.7278
REM Highest difference peak  0.253,  deepest hole -0.228,  1-sigma level  0.056
Q1    1   0.6660  0.4175  0.1393  11.00000  0.05    0.25
Q2    1   0.9679  0.5451  0.3982  11.00000  0.05    0.22
Q3    1   0.3000  0.4598  0.4271  11.00000  0.05    0.22
Q4    1   0.6584  0.3782  0.3573  11.00000  0.05    0.21
Q5    1   0.2884  0.5526  0.4245  11.00000  0.05    0.21
Q6    1   0.6372  0.3245  0.2592  11.00000  0.05    0.21
;
data_global
_journal_date_recd_electronic     2013-02-20
_journal_date_accepted     2013-03-04
_journal_name_full     'Acta Crystallographica, Section E'
_journal_year     2013
_journal_volume     69
_journal_issue      4
_journal_page_first     o513
_journal_page_last     o513
_journal_paper_category     QO
_journal_paper_doi     10.1107/S1600536813006119
_journal_coeditor_code     FJ2618
_publ_contact_author_name     'Neil Anthony Koorbanally'
_publ_contact_author_address
;
School of Chemistry and Physics, University of KwaZulu-Natal, Durban 4000,
South Africa
;
_publ_contact_author_email     'koorbanally@ukzn.ac.za'
_publ_contact_author_fax     '+27 31 260 3091'
_publ_contact_author_phone     '+27 31 260 3189'
_publ_section_title
;
3-(4-Nitrobenzyl)-4<i>H</i>-chromen-4-one
;
loop_
    _publ_author_name
    _publ_author_footnote
    _publ_author_address
    'Gopaul, Kaalin' ?
;
School of Chemistry and Physics, University of KwaZulu-Natal, Durban 4000,
South Africa
;
    'Koorbanally, Neil Anthony' .
;
School of Chemistry and Physics, University of KwaZulu-Natal, Durban 4000,
South Africa
;
    'Shaikh, Mahidansha M.' .
;
School of Chemistry and Physics, University of KwaZulu-Natal, Durban 4000,
South Africa
;
    'Ramjugernath, Deresh' .
;
School of Chemical Engineering, University of KwaZulu-Natal, Durban,
South Africa
;
    'Su, Hong' .
;
Chemistry Department, University of Cape Town, Rondebosch 7701, South Africa
;
