# Supplementary material for: 3-(4-Nitro­benz­yl)-4H-chromen-4-one
Source: Acta Crystallogr Sect E Struct Rep Online. 2013 Mar 9;69(Pt 4):o513. doi: 10.1107/S1600536813006119 (PMC3629541; doi:10.1107/S1600536813006119)
Supplement: Supplementary file 2 [file e-69-0o513-Isup2.hkl]

# 
# h,k,l, Fc-squared, Fo-squared, sigma(Fo-squared) and status flag 
# 
data_I
_shelx_title ' a5twin4s in P2(1)/n' 
_shelx_refln_list_code          4 
_shelx_F_calc_maximum      185.37 
_exptl_crystal_F_000       584.00 
_reflns_d_resolution_high  0.7718 
 
loop_ 
 _symmetry_equiv_pos_as_xyz 
 'x, y, z' 
 '-x+1/2, y+1/2, -z+1/2' 
 '-x, -y, -z' 
 'x-1/2, -y-1/2, z-1/2' 
 
_cell_length_a     4.9246 
_cell_length_b    10.0160 
_cell_length_c    25.9072 
_cell_angle_alpha  90.000 
_cell_angle_beta   92.845 
_cell_angle_gamma  90.000 
 
_shelx_F_squared_multiplier     1.000 
 
loop_ 
 _refln_index_h 
 _refln_index_k 
 _refln_index_l 
 _refln_F_squared_calc 
 _refln_F_squared_meas 
 _refln_F_squared_sigma 
 _refln_observed_status 
   2   0   0      851.96      702.88      7.85 o 
   4   0   0      259.41      262.74      4.13 o 
  -5   0   3        2.99        3.04      1.45 o 
   6   0   0       19.70       16.08      1.29 o 
   1   1   0      273.03      266.19      2.65 o 
   2   1   0       55.13       65.85      1.03 o 
   3   1   0       16.11       20.77      2.23 o 
   4   1   0       36.78       33.56      0.78 o 
   5   1   0        5.19        8.72      1.23 o 
   6   1   0       12.72       12.56      1.36 o 
   0   2   0     7669.16     8121.95    100.06 o 
   1   2   0     3245.40     3185.71     29.23 o 
   2   2   0      113.90      125.54      1.45 o 
   3   2   0      194.41      204.70      5.88 o 
   4   2   0       22.04       25.64      1.23 o 
   5   2   0       11.16       15.24      2.36 o 
   6   2   0        3.59        1.61      1.42 o 
   1   3   0     1121.06     1039.64     10.34 o 
   2   3   0     2278.29     2339.56     21.25 o 
   3   3   0      120.14      110.75      3.81 o 
   4   3   0       26.19       29.36      0.94 o 
   5   3   0        8.62       10.14      2.84 o 
   6   3   0        3.88        2.68      1.65 o 
   0   4   0        0.08       -0.16      0.68 o 
   1   4   0       27.77       28.97      0.81 o 
   2   4   0        3.65        2.52      0.58 o 
   3   4   0        5.11        7.98      1.78 o 
   4   4   0      293.16      252.76      3.46 o 
   5   4   0       22.92       26.52      1.65 o 
   6   4   0       10.60       16.08      2.52 o 
   1   5   0      142.93      129.03      7.11 o 
   2   5   0      111.81      104.35      1.52 o 
   3   5   0      339.76      336.50      7.62 o 
   4   5   0       10.94       12.34      0.90 o 
   5   5   0        0.82        1.29      1.42 o 
   0   6   0        4.91        1.49      0.94 o 
   1   6   0      508.47      468.82     19.12 o 
   2   6   0      160.73      144.34      2.07 o 
   3   6   0      851.12      813.66     11.43 o 
   4   6   0       36.65       33.72      1.26 o 
   5   6   0        4.20        6.27      1.81 o 
   1   7   0       60.63       48.93      4.94 o 
   1   7   0       50.89       54.97      5.33 o 
   2   7   0      185.79      172.92      2.58 o 
   3   7   0      332.03      306.56      5.85 o 
   4   7   0       21.48       21.28      1.29 o 
   5   7   0       10.79       10.40      2.10 o 
   0   8   0       22.06       25.48      2.29 o 
   1   8   0      176.37      177.96      5.14 o 
   1   8   0      193.79      201.89      7.59 o 
   2   8   0      166.01      160.03      2.78 o 
   3   8   0        7.91        5.36      1.87 o 
   4   8   0       42.35       44.34      1.74 o 
   1   9   0        6.16        0.26      2.62 o 
   1   9   0        0.27       -2.81      2.81 o 
   2   9   0      296.43      295.90      4.94 o 
   3   9   0        5.82        5.49      2.03 o 
   4   9   0        7.43        7.53      1.49 o 
   0  10   0       45.07       49.80      3.42 o 
   1  10   0       28.38       27.03      2.62 o 
   1  10   0       25.72       24.93      5.49 o 
   2  10   0       11.89       10.17      1.58 o 
   3  10   0       89.72       93.34      4.46 o 
   4  10   0        5.45        7.30      5.62 o 
   1  11   0       28.73       32.46      3.97 o 
   1  11   0       28.93       26.84      5.56 o 
   2  11   0        0.04        0.55      1.52 o 
   3  11   0        6.91        3.84      4.42 o 
   0  12   0       88.71      100.31      5.97 o 
   1  12   0       59.99       63.85      5.20 o 
   1  12   0       64.72       64.76      7.43 o 
   2  12   0        5.42        5.17      1.97 o 
   2  12   0       10.36        6.36      5.26 o 
  -6   0   2        2.73        1.87      0.97 o 
  -5   0   1      101.30       98.41      3.29 o 
  -3   0   1     1342.43     1450.78     30.68 o 
   2   0   0      175.15       85.52      1.52 o 
  -1   0   1    25920.71    22590.71    327.52 o 
   1   0   1     1941.68     1745.94     19.60 o 
  -2   0   2      701.55      402.36      4.75 o 
   3   0   1      560.14      510.45     11.72 o 
   5   0   1        4.54        5.91      1.61 o 
  -6   0   4       19.07       10.08      1.23 o 
  -6   1   1        1.08       -0.78      1.13 o 
  -5   1   1        0.59       -0.58      1.91 o 
  -4   1   1       96.90       95.37      1.84 o 
  -3   1   1      403.57      389.89      9.53 o 
  -2   1   1      198.21      171.01      1.91 o 
  -1   1   1       28.39       22.16      0.42 o 
   0   1   1      285.01      288.61      2.20 o 
   1   1   1      411.02      564.84     16.15 o 
   2   1   1      203.04      194.75      1.84 o 
   3   1   1       41.86       81.39      2.58 o 
   4   1   1       60.83       57.49      1.13 o 
   5   1   1       33.89       36.30      1.55 o 
   6   1   1       47.82       43.60      1.97 o 
  -6   2   1        6.80        8.07      1.45 o 
  -5   2   1        1.52        1.68      2.10 o 
  -4   2   1       45.54       51.38      1.55 o 
  -3   2   1      325.40      374.48      9.27 o 
  -2   2   1      962.70      883.45      7.98 o 
  -1   2   1      451.08      423.54      3.81 o 
   0   2   1     4962.95     5184.31     44.51 o 
   1   2   1      883.02      848.38      7.59 o 
   2   2   1     2927.68     3033.30     27.36 o 
   3   2   1      434.19      413.11      7.72 o 
   4   2   1       49.88       46.31      1.03 o 
   5   2   1       42.14       53.94      3.07 o 
   6   2   1       24.91       19.25      1.84 o 
  -6   3   1        3.11        0.90      1.58 o 
  -5   3   1       68.04       63.33      4.13 o 
  -4   3   1      167.43      155.61      2.68 o 
  -3   3   1        2.02        4.10      1.26 o 
  -2   3   1     1609.79     1707.64     16.25 o 
  -1   3   1        0.44        0.39      0.39 o 
   0   3   1     1827.23     1914.02     16.76 o 
   1   3   1     1803.00     1767.13     15.57 o 
   2   3   1       19.38       20.31      0.68 o 
   3   3   1      175.80      173.66      5.33 o 
   4   3   1       87.96       84.10      1.58 o 
   5   3   1       41.51       40.86      3.58 o 
   6   3   1       23.13       22.61      2.07 o 
  -6   4   1       29.44       27.39      2.49 o 
  -5   4   1        9.53        7.04      2.91 o 
  -4   4   1      188.60      165.97      2.52 o 
  -3   4   1       12.55       10.63      1.84 o 
  -2   4   1       31.49       41.66      0.94 o 
  -1   4   1      468.01      466.59      5.01 o 
   0   4   1      702.64      758.20      6.98 o 
   1   4   1       31.76       45.34      0.90 o 
   2   4   1      773.56      781.36      7.53 o 
   3   4   1      270.34      252.79      6.01 o 
   4   4   1      158.97      148.18      2.39 o 
   5   4   1       44.93       52.64      2.33 o 
   6   4   1        5.29       10.04      3.00 o 
  -5   5   1       20.22       20.15      1.68 o 
  -4   5   1        0.62        0.65      0.74 o 
  -3   5   1       19.50       34.82      1.84 o 
  -2   5   1      132.69      136.29      1.87 o 
  -1   5   1      200.99      180.67      8.91 o 
   0   5   1        7.67        7.43      0.65 o 
   1   5   1      159.99      124.83      6.91 o 
   2   5   1      113.77      113.04      1.58 o 
   3   5   1      317.60      319.64      7.36 o 
   4   5   1      104.63       96.76      1.87 o 
   5   5   1        0.99        4.30      1.58 o 
  -5   6   1        9.57       12.79      1.91 o 
  -4   6   1       58.54       51.22      1.45 o 
  -3   6   1      126.85      149.34      3.52 o 
  -2   6   1       65.70       64.53      1.39 o 
  -1   6   1      146.57      126.89      7.40 o 
   0   6   1      293.34      315.19      3.55 o 
   1   6   1       58.13       46.70      4.46 o 
   2   6   1      904.63      865.53      8.66 o 
   3   6   1      289.84      272.59      4.78 o 
   4   6   1        8.24        9.33      0.97 o 
   5   6   1       27.90       35.33      2.39 o 
  -5   7   1        2.81        7.65      2.03 o 
  -4   7   1        1.61       -1.03      1.03 o 
  -3   7   1      237.98      227.18      5.39 o 
  -2   7   1       40.03       41.53      1.26 o 
  -1   7   1      140.93      142.24      8.36 o 
  -1   7   1      145.64      139.30      8.27 o 
   0   7   1      263.83      299.49      3.97 o 
   1   7   1       27.54        7.56      3.23 o 
   1   7   1       14.80       13.63      4.04 o 
   2   7   1      148.64      154.96      2.42 o 
   3   7   1       31.16       31.52      2.00 o 
   4   7   1        5.13        5.33      1.07 o 
   5   7   1       22.39       22.64      2.39 o 
  -4   8   1        2.35        3.42      1.16 o 
  -3   8   1       20.26       21.19      2.20 o 
  -2   8   1       52.92       55.71      1.65 o 
  -1   8   1       24.31       16.57      4.07 o 
  -1   8   1       11.13       20.19      3.20 o 
   0   8   1       23.25       18.70      1.52 o 
   1   8   1       48.07       50.87      4.07 o 
   1   8   1      142.15      170.69      5.78 o 
   2   8   1       81.43       83.04      1.97 o 
   3   8   1        8.64        9.11      1.94 o 
   4   8   1       40.53       39.95      1.68 o 
  -4   9   1       22.24       17.44      1.68 o 
  -3   9   1        4.01        1.52      1.97 o 
  -2   9   1       62.78       70.25      2.00 o 
  -1   9   1       57.49       50.77      4.26 o 
  -1   9   1       61.55       59.26      4.39 o 
   0   9   1        0.01       -0.45      1.32 o 
   1   9   1       45.66       42.41      3.97 o 
   1   9   1       43.88       45.47      4.04 o 
   2   9   1       21.18       19.35      1.45 o 
   3   9   1       10.43       10.27      2.10 o 
   4   9   1        7.97       10.11      1.55 o 
  -4  10   1       16.61       14.18      5.81 o 
  -3  10   1        2.02        6.20      2.20 o 
  -2  10   1       45.31       44.02      2.13 o 
  -1  10   1       56.62       60.01      6.72 o 
  -1  10   1       51.59       47.48      3.04 o 
   0  10   1       90.81       90.17      3.00 o 
   1  10   1       89.49      101.38      4.62 o 
   1  10   1       77.31       67.89      7.14 o 
   2  10   1       28.70       27.94      2.13 o 
   3  10   1        2.25        8.27      2.52 o 
   4  10   1        5.35       -1.39      5.17 o 
  -3  11   1        0.29       -2.20      2.97 o 
  -2  11   1        0.35       -0.68      1.49 o 
  -1  11   1       36.50       37.17      4.30 o 
  -1  11   1       26.97       30.10      3.13 o 
   0  11   1      212.12      226.66      5.59 o 
   1  11   1      121.45      117.53      9.37 o 
   1  11   1      127.07      129.35      5.43 o 
   2  11   1       23.38       23.06      2.13 o 
   3  11   1       20.89       21.12      5.20 o 
  -2  12   1        0.05       -2.94      4.78 o 
  -2  12   1        0.60        1.13      1.94 o 
  -1  12   1       18.70       14.95      4.62 o 
  -1  12   1       14.66       15.92      5.10 o 
   0  12   1       54.46       56.29      3.33 o 
   1  12   1       20.91       20.41      3.94 o 
   1  12   1       20.70       17.60      5.33 o 
   2  12   1       18.26       24.74      6.10 o 
   2  12   1       22.40       26.45      2.55 o 
  -6   0   2       13.27       12.73      1.10 o 
  -5   0   1       20.83       16.15      4.04 o 
  -4   0   2      297.96      309.60      4.72 o 
  -2   0   2     3412.53     3194.27     41.31 o 
   0   0   2      419.34      395.28      4.59 o 
   2   0   2      570.64      527.54      6.14 o 
   4   0   2       29.45       28.78      1.00 o 
  -5   0   5        4.62        4.23      1.74 o 
   6   0   2        8.92        8.69      1.29 o 
  -6   1   2        2.01       -0.13      1.16 o 
  -5   1   2        0.28        0.81      1.71 o 
  -4   1   2      120.85      103.96      1.94 o 
  -3   1   2      156.25      153.48      3.88 o 
  -2   1   2      112.19      126.64      1.58 o 
  -1   1   2     2358.92     2170.74     17.54 o 
   0   1   2     1311.13     1322.08      9.75 o 
   1   1   2     1496.86     1375.69     38.66 o 
   2   1   2       16.08        9.33      0.36 o 
   3   1   2     1003.90      993.42     12.21 o 
   4   1   2       18.36       14.86      0.71 o 
   5   1   2       28.81       29.75      1.52 o 
   6   1   2       20.95       20.22      1.00 o 
  -6   2   2       19.15       20.02      1.65 o 
  -5   2   2        1.67        1.16      2.07 o 
  -4   2   2      164.42      155.67      2.58 o 
  -3   2   2      152.86      200.34      5.75 o 
  -2   2   2      558.96      610.19      5.36 o 
  -1   2   2     2044.06     1860.47     14.73 o 
   0   2   2       69.16       48.09      0.68 o 
   1   2   2    24184.72    22978.63    199.50 o 
   2   2   2     1071.25     1108.66     10.24 o 
   3   2   2       18.09       19.60      1.10 o 
   4   2   2      145.04      152.96      2.20 o 
   5   2   2      106.45      126.86      3.20 o 
   6   2   2        4.48        3.26      1.52 o 
  -6   3   2       28.98       21.99      1.87 o 
  -5   3   2       92.13       96.99      4.84 o 
  -4   3   2        9.08       10.46      1.16 o 
  -3   3   2      333.35      356.01      9.33 o 
  -2   3   2      104.42       98.12      1.29 o 
  -1   3   2        2.69        2.39      0.39 o 
   0   3   2      314.42      350.94      3.17 o 
   1   3   2      580.82      552.38      5.14 o 
   2   3   2       31.31       36.92      0.84 o 
   3   3   2       18.68       23.96      1.49 o 
   4   3   2       91.23       78.68      1.55 o 
   5   3   2        0.40        2.23      1.00 o 
   6   3   2        8.13        8.59      1.84 o 
  -6   4   2        8.06        9.62      1.87 o 
  -5   4   2       35.40       38.01      3.58 o 
  -4   4   2       62.68       62.82      1.45 o 
  -3   4   2        2.25        0.36      1.10 o 
  -2   4   2      191.42      199.92      2.42 o 
  -1   4   2       54.32       72.99      1.10 o 
   0   4   2     2961.53     3051.23     25.42 o 
   1   4   2       48.89       46.41      0.90 o 
   2   4   2      732.33      740.51      7.17 o 
   3   4   2       86.64       97.86      3.97 o 
   4   4   2       58.10       65.50      1.55 o 
   5   4   2      111.37      102.80      3.26 o 
  -5   5   2       38.61       39.18      2.00 o 
  -4   5   2        1.16       -0.26      0.71 o 
  -3   5   2      215.17      224.01      3.97 o 
  -2   5   2      140.43      133.52      1.78 o 
  -1   5   2       61.44       52.87      4.72 o 
   0   5   2      184.28      232.51      2.68 o 
   1   5   2      220.20      162.29      8.24 o 
   2   5   2       23.10       27.52      0.84 o 
   3   5   2       10.77       34.85      2.68 o 
   4   5   2      198.04      180.28      2.78 o 
   5   5   2       51.95       53.77      4.10 o 
  -5   6   2        9.34       12.11      1.81 o 
  -4   6   2       65.31       61.24      1.58 o 
  -3   6   2      238.32      239.32      5.26 o 
  -2   6   2      212.68      225.53      2.84 o 
  -1   6   2       87.31       84.46      6.01 o 
   0   6   2      173.42      215.71      2.65 o 
   1   6   2        0.72       -2.13      2.62 o 
   2   6   2      238.82      232.47      2.91 o 
   3   6   2       29.70       40.11      2.71 o 
   4   6   2       73.75       75.35      1.78 o 
   5   6   2        4.79        6.43      1.87 o 
  -5   7   2       17.63       17.25      2.20 o 
  -4   7   2        2.33        0.61      0.97 o 
  -3   7   2       39.64       52.48      2.97 o 
  -2   7   2      349.96      373.32      4.59 o 
  -1   7   2      266.97      282.08     13.14 o 
  -1   7   2      264.91      265.48     12.73 o 
   0   7   2      201.28      240.16      3.36 o 
   1   7   2       47.67       57.04      5.43 o 
   1   7   2       50.95       25.97      3.97 o 
   2   7   2       82.62       86.72      1.74 o 
   3   7   2      154.00      147.08      4.10 o 
   4   7   2       49.30       49.83      1.68 o 
   5   7   2       11.31       11.47      2.20 o 
  -4   8   2      201.30      201.24      3.62 o 
  -3   8   2        3.46        3.26      1.81 o 
  -2   8   2      148.09      149.15      2.52 o 
  -1   8   2      926.41      897.24     24.74 o 
  -1   8   2      931.84      949.40     25.58 o 
   0   8   2       20.52       24.09      1.61 o 
   1   8   2      194.95      201.69      7.65 o 
   1   8   2      115.11      111.88      3.91 o 
   2   8   2      160.85      183.83      3.04 o 
   3   8   2       14.31       13.44      2.29 o 
   4   8   2        2.21        4.04      1.16 o 
  -4   9   2        1.02        1.00      1.36 o 
  -3   9   2       24.60       25.71      2.42 o 
  -2   9   2        8.30       10.14      1.26 o 
  -1   9   2       44.30       42.70      3.39 o 
  -1   9   2       41.15       45.31      4.04 o 
   0   9   2       62.57       68.82      2.45 o 
   1   9   2       18.74       15.76      3.04 o 
   1   9   2       13.27       12.66      3.29 o 
   2   9   2      210.24      214.84      3.97 o 
   3   9   2        5.12        7.36      2.07 o 
   4   9   2        4.80        4.33      1.42 o 
  -4  10   2       39.66       40.79      7.04 o 
  -3  10   2       97.36       92.95      4.30 o 
  -2  10   2       62.00       65.14      2.45 o 
  -1  10   2      168.29      161.36     10.40 o 
  -1  10   2      175.06      153.64      6.78 o 
   0  10   2      101.40      109.23      3.29 o 
   1  10   2       16.65       17.83      2.75 o 
   1  10   2       23.58       18.64      5.30 o 
   2  10   2      154.62      151.96      4.13 o 
   3  10   2       10.08        7.40      3.23 o 
  -3  11   2       34.67       32.59      3.97 o 
  -2  11   2        5.28        3.78      1.58 o 
  -1  11   2       79.14       73.25      5.20 o 
  -1  11   2       91.19       85.97      3.78 o 
   0  11   2       91.56       98.86      3.58 o 
   1  11   2        9.77        6.30      4.84 o 
   1  11   2        2.98        3.26      2.91 o 
   2  11   2        0.63        1.71      1.71 o 
   3  11   2       26.19       30.62      5.81 o 
  -2  12   2       48.68       45.18      7.17 o 
  -2  12   2       49.92       56.20      3.17 o 
  -1  12   2       16.73       13.92      4.49 o 
  -1  12   2       15.42       10.08      4.65 o 
   0  12   2       11.58       15.47      2.10 o 
   1  12   2        8.18        5.97      4.91 o 
   1  12   2       11.65        9.04      3.46 o 
   2  12   2        9.15       10.95      2.62 o 
   2  12   2       12.18       14.79      5.52 o 
   6   0   0        4.05        2.00      0.87 o 
  -5   0   3       14.55       16.89      4.13 o 
  -3   0   3      341.46      362.99      8.82 o 
   2   0   2      117.31       63.27      1.03 o 
  -1   0   3     4574.55     4169.31     43.34 o 
   1   0   3      565.78      588.97      7.27 o 
  -2   0   4      300.52      200.40      2.81 o 
   3   0   3     1201.07     1199.90     20.99 o 
   5   0   3       27.83       27.52      2.26 o 
  -6   0   6       13.00        5.56      1.29 o 
  -6   1   3       26.66       23.84      1.45 o 
  -5   1   3       14.53       14.73      2.23 o 
  -4   1   3        6.71        6.62      0.78 o 
  -3   1   3       46.98       57.68      2.36 o 
  -2   1   3        2.25        1.42      0.45 o 
  -1   1   3      227.41      287.15      8.43 o 
   0   1   3     1516.11     1536.30     11.30 o 
   1   1   3       57.71       84.10      2.49 o 
   2   1   3      133.05      156.12      1.55 o 
   3   1   3      217.58      209.16      2.68 o 
   4   1   3       62.56       60.56      1.16 o 
   5   1   3       26.38       22.45      1.26 o 
   6   1   3        2.31        0.61      0.84 o 
  -6   2   3       17.26       12.79      1.49 o 
  -5   2   3       51.48       55.91      3.10 o 
  -4   2   3       25.46       21.51      1.07 o 
  -3   2   3      133.89      144.34      4.55 o 
  -2   2   3      381.28      425.13      3.84 o 
  -1   2   3       34.94       49.80      0.81 o 
   0   2   3     3954.94     4033.09     31.75 o 
   1   2   3    34362.75    32296.95    384.66 o 
   2   2   3      361.42      352.65      3.52 o 
   3   2   3      135.42      147.37      2.45 o 
   4   2   3      148.60      140.65      2.23 o 
   5   2   3      399.76      383.01      9.30 o 
   6   2   3       10.25        9.46      1.68 o 
  -6   3   3        4.08        1.32      1.45 o 
  -5   3   3        4.28       14.31      3.04 o 
  -4   3   3        9.93       10.79      1.03 o 
  -3   3   3       90.38       89.72      2.65 o 
  -2   3   3      288.36      274.94      2.71 o 
  -1   3   3      743.93      692.19      5.94 o 
   0   3   3     2218.75     2265.31     18.64 o 
   1   3   3        8.57        9.24      0.48 o 
   2   3   3      412.78      392.12      3.97 o 
   3   3   3       10.17       10.43      1.32 o 
   4   3   3      123.43      119.60      2.07 o 
   5   3   3       30.51       36.46      1.58 o 
   6   3   3        5.43        5.10      1.74 o 
  -6   4   3        1.42        1.42      1.87 o 
  -5   4   3       85.63       85.55      4.81 o 
  -4   4   3       27.31       29.62      1.07 o 
  -3   4   3       54.05       52.45      2.49 o 
  -2   4   3       75.79       90.59      1.42 o 
  -1   4   3      469.06      475.80      4.36 o 
   0   4   3      348.66      380.01      3.84 o 
   1   4   3     1420.00     1420.91     50.67 o 
   2   4   3     2114.23     2220.29     19.67 o 
   3   4   3      519.51      511.94     13.21 o 
   4   4   3      992.28      934.06      9.79 o 
   5   4   3       16.49       26.65      2.13 o 
  -5   5   3        7.85       12.21      3.07 o 
  -4   5   3       51.58       44.05      1.23 o 
  -3   5   3      117.29      120.02      3.29 o 
  -2   5   3      223.99      225.34      2.78 o 
  -1   5   3     1006.04      963.77     35.56 o 
   0   5   3      348.58      386.14      4.10 o 
   1   5   3      633.14      608.25     23.54 o 
   2   5   3      559.88      554.80      5.46 o 
   3   5   3      678.50      657.41     10.34 o 
   4   5   3      111.23       99.57      1.94 o 
   5   5   3        6.69        5.49      2.23 o 
  -5   6   3       32.35       30.46      2.20 o 
  -4   6   3        2.58       -0.87      0.87 o 
  -3   6   3      343.92      298.20      5.10 o 
  -2   6   3       52.82       54.87      1.29 o 
  -1   6   3        0.63       -2.68      2.68 o 
   0   6   3      387.65      438.88      4.68 o 
   1   6   3       17.08       24.67      4.13 o 
   1   6   3       63.17       47.73      4.68 o 
   2   6   3       52.03       55.87      1.26 o 
   3   6   3      231.76      219.94      5.07 o 
   4   6   3       24.85       29.78      1.26 o 
   5   6   3        7.67       11.24      2.00 o 
  -5   7   3       14.79       18.51      2.20 o 
  -4   7   3        4.25        5.65      1.07 o 
  -3   7   3       19.58       14.60      1.94 o 
  -2   7   3      190.18      182.35      2.87 o 
  -1   7   3      298.87      296.62     13.82 o 
  -1   7   3      301.82      317.58     14.40 o 
   0   7   3       22.65       30.94      1.32 o 
   1   7   3       79.65       85.46      6.52 o 
   1   7   3       59.82       54.65      5.14 o 
   2   7   3       16.48       15.37      0.97 o 
   3   7   3       63.32       61.30      2.71 o 
   4   7   3       22.79       23.25      1.36 o 
   5   7   3        2.54        3.88      2.33 o 
  -4   8   3       38.52       41.92      1.71 o 
  -3   8   3       28.92       21.15      2.20 o 
  -2   8   3      944.17      946.56     11.76 o 
  -1   8   3      155.19      153.51      6.69 o 
  -1   8   3      144.95      157.06      6.49 o 
   0   8   3        6.09        3.78      1.26 o 
   1   8   3       34.71       27.42      3.07 o 
   1   8   3       15.48       13.05      3.20 o 
   2   8   3      356.82      361.66      4.91 o 
   3   8   3        2.91        4.75      2.13 o 
   4   8   3       36.16       38.47      2.03 o 
  -4   9   3       36.26       36.59      1.94 o 
  -3   9   3       44.98       39.89      2.68 o 
  -2   9   3      354.44      364.21      6.23 o 
  -1   9   3      137.27      138.78      6.36 o 
  -1   9   3       94.38       90.14      5.39 o 
   0   9   3       10.65       10.59      1.55 o 
   1   9   3      426.81      439.34     10.92 o 
   1   9   3      436.03      428.35     13.47 o 
   2   9   3      251.83      252.34      4.94 o 
   3   9   3        1.03       -0.84      2.23 o 
   4   9   3        0.40       -1.39      1.39 o 
  -4  10   3       11.19       11.92      5.65 o 
  -3  10   3        2.00        3.65      2.42 o 
  -2  10   3       33.38       39.34      2.07 o 
  -1  10   3      100.86       96.54      5.36 o 
  -1  10   3      112.32      101.61      8.14 o 
   0  10   3       10.60       11.14      1.74 o 
   1  10   3      128.17      120.98      6.36 o 
   1  10   3      118.24      105.71      5.94 o 
   2  10   3        3.67        2.71      1.65 o 
   2  10   3        1.06        5.62      4.62 o 
   3  10   3        3.26        6.46      3.17 o 
  -3  11   3       21.85       20.06      3.00 o 
  -2  11   3        1.55        1.87      1.55 o 
  -1  11   3       16.06       19.89      3.62 o 
  -1  11   3       13.08       13.18      2.81 o 
   0  11   3       21.86       25.61      2.16 o 
   1  11   3       43.81       39.27      4.20 o 
   1  11   3       32.02       21.28      5.59 o 
   2  11   3        6.31        9.04      1.91 o 
   3  11   3       11.00       13.50      3.81 o 
  -2  12   3        8.72        7.62      2.10 o 
  -1  12   3       49.13       56.94      4.78 o 
  -1  12   3       51.14       44.44      6.46 o 
   0  12   3      137.00      150.83      5.10 o 
   1  12   3       30.83       27.19      4.07 o 
   1  12   3       31.21       27.06      6.01 o 
   2  12   3       19.76       16.05      2.49 o 
  -6   0   4       92.75       74.77      2.65 o 
   5   0   1        0.93        0.39      3.62 o 
  -4   0   4       27.55       24.45      1.07 o 
  -2   0   4     1461.83     1545.73     18.15 o 
   1   0   3      116.31       68.28      2.97 o 
   0   0   4     1133.72     1049.20     12.60 o 
   2   0   4     2212.58     2129.08     25.64 o 
   4   0   4      163.15      168.53      2.94 o 
  -5   0   7        3.59        0.81      1.45 o 
   6   0   4        2.34        1.74      1.26 o 
  -6   1   4       21.20       23.58      1.42 o 
  -5   1   4       39.27       43.41      3.52 o 
  -4   1   4       14.36       11.37      0.84 o 
  -3   1   4      476.93      501.83      9.56 o 
  -2   1   4     1059.06     1036.73      9.14 o 
  -1   1   4      555.56      546.34     15.63 o 
   0   1   4      151.25      154.99      1.32 o 
   1   1   4      136.64      284.18      6.81 o 
   2   1   4        4.07        4.55      0.42 o 
   3   1   4       35.74       37.66      0.90 o 
   4   1   4      126.12      117.08      1.78 o 
   5   1   4        2.19        4.88      1.42 o 
   6   1   4       19.15       15.99      1.10 o 
  -6   2   4        2.69        2.97      1.36 o 
  -5   2   4       67.31       74.02      3.36 o 
  -4   2   4      121.53      112.81      2.13 o 
  -3   2   4       19.47       19.15      2.10 o 
  -2   2   4      839.05      842.47      7.11 o 
  -1   2   4       19.61       42.99      0.84 o 
   0   2   4     4269.00     4381.99     34.53 o 
   1   2   4     7024.18     6653.27     56.97 o 
   2   2   4      323.45      337.12      3.58 o 
   3   2   4       58.23       58.49      1.61 o 
   4   2   4      461.97      432.33      5.01 o 
   5   2   4       13.14       24.87      1.91 o 
   6   2   4        8.16        8.40      0.90 o 
  -6   3   4        5.35        3.23      1.55 o 
  -5   3   4       91.04       91.79      4.78 o 
  -4   3   4       20.72       20.77      1.10 o 
  -3   3   4       29.83       30.71      1.10 o 
  -2   3   4       91.40       94.99      1.16 o 
  -1   3   4      694.24      647.36      5.88 o 
   0   3   4       27.62       26.68      0.58 o 
   1   3   4      144.06      151.80      1.58 o 
   2   3   4      126.49      145.21      1.81 o 
   3   3   4      104.30       98.96      2.52 o 
   4   3   4      253.75      246.98      3.39 o 
   5   3   4       50.67       50.22      1.87 o 
   6   3   4        6.07        6.52      0.87 o 
  -6   4   4       12.74       12.18      2.26 o 
  -5   4   4       24.41       31.91      3.55 o 
  -4   4   4       44.16       47.19      1.29 o 
  -3   4   4       18.33       12.18      1.42 o 
  -2   4   4      374.29      473.54      4.46 o 
  -1   4   4      411.91      393.83      3.84 o 
   0   4   4      583.01      613.38      5.43 o 
   1   4   4     4236.83     4363.39    150.99 o 
   2   4   4      176.11      168.11      2.03 o 
   3   4   4       25.48       69.92      5.33 o 
   4   4   4       20.80       23.00      1.03 o 
   5   4   4      124.27      113.75      2.94 o 
  -5   5   4        7.86        6.30      2.91 o 
  -4   5   4      204.25      176.24      2.68 o 
  -3   5   4        2.62        5.81      1.71 o 
  -2   5   4      245.88      264.25      3.17 o 
  -1   5   4      769.24      725.91     27.52 o 
   0   5   4      302.55      339.67      3.62 o 
   1   5   4      340.20      360.34     15.08 o 
   2   5   4      396.13      407.68      3.97 o 
   3   5   4       56.15       49.35      2.03 o 
   4   5   4       36.69       31.46      1.26 o 
   5   5   4        7.78       10.82      2.36 o 
  -5   6   4        5.14        9.46      1.74 o 
  -4   6   4       54.70       50.22      1.45 o 
  -3   6   4      201.49      180.67      4.04 o 
  -2   6   4      102.64      107.06      1.81 o 
  -1   6   4      450.69      472.15     19.35 o 
   0   6   4     1738.45     2017.72     20.12 o 
   1   6   4      451.50      443.86     18.22 o 
   1   6   4      437.19      359.05     15.50 o 
   2   6   4        8.37       11.05      0.81 o 
   3   6   4      257.23      244.42      5.49 o 
   4   6   4        1.02        0.90      1.03 o 
   5   6   4       35.11       39.79      5.26 o 
  -5   7   4        4.19        3.49      1.91 o 
  -4   7   4      117.84      113.59      2.45 o 
  -3   7   4       59.57       46.48      2.49 o 
  -2   7   4        1.70        1.00      0.84 o 
  -1   7   4      116.93      118.05      5.20 o 
  -1   7   4      108.89       97.83      6.88 o 
   0   7   4      137.93      159.39      3.10 o 
   1   7   4      138.10      141.20      8.43 o 
   1   7   4      135.71      125.60      7.78 o 
   2   7   4       64.70       73.09      1.61 o 
   3   7   4        8.96        8.88      1.81 o 
   4   7   4        0.87       -0.97      1.13 o 
   5   7   4        5.30        6.98      2.49 o 
  -4   8   4       17.04       21.61      1.42 o 
  -3   8   4      131.94      120.50      3.84 o 
  -2   8   4       98.08      107.00      2.55 o 
  -1   8   4      347.76      344.80     11.01 o 
  -1   8   4      332.05      324.55     10.95 o 
   0   8   4      199.36      209.96      3.88 o 
   1   8   4      153.84      141.14      6.33 o 
   1   8   4      187.52      169.49      6.91 o 
   2   8   4       40.78       49.25      1.55 o 
   3   8   4       12.84       14.73      2.36 o 
   4   8   4       34.23       41.53      2.07 o 
  -4   9   4       39.41       45.70      2.10 o 
  -3   9   4        0.53        0.68      2.10 o 
  -2   9   4      196.16      197.27      4.65 o 
  -1   9   4       48.24       55.45      4.17 o 
  -1   9   4       47.56       44.86      4.10 o 
   0   9   4        2.25        1.58      1.19 o 
   1   9   4      460.27      463.33     11.37 o 
   1   9   4      433.38      440.60     13.79 o 
   2   9   4       75.63       73.67      2.49 o 
   3   9   4       19.16       18.89      2.65 o 
   4   9   4        8.67       11.85      1.71 o 
  -3  10   4       16.18       18.25      2.71 o 
  -2  10   4       25.54       24.64      2.10 o 
  -1  10   4       15.70       24.38      5.07 o 
  -1  10   4       10.74        9.92      4.20 o 
   0  10   4       49.10       54.26      2.23 o 
   1  10   4       70.00       79.97      5.30 o 
   1  10   4      117.72       71.44      6.75 o 
   2  10   4       24.12       22.74      2.07 o 
   2  10   4       32.54       27.10      5.65 o 
   3  10   4       23.84       27.78      3.94 o 
  -3  11   4        4.87        0.13      2.55 o 
  -2  11   4        1.22        2.13      1.52 o 
  -1  11   4      128.86      138.23      6.91 o 
  -1  11   4      130.83      132.13      5.17 o 
   0  11   4        0.45       -0.97      1.55 o 
   1  11   4       11.75        9.59      2.71 o 
   1  11   4       24.71       12.14      5.01 o 
   2  11   4       12.04       11.21      1.94 o 
   3  11   4      165.98      182.06      8.69 o 
  -2  12   4       39.02       37.30      2.78 o 
  -1  12   4       45.30       43.34      4.52 o 
  -1  12   4       47.46       50.12      3.71 o 
   0  12   4        0.34       -0.19      2.07 o 
   1  12   4        5.29        4.13      3.26 o 
   1  12   4        9.74       -2.33      4.59 o 
   2  12   4        1.66       -2.55      2.55 o 
   6   0   2        1.83        0.97      1.16 o 
  -5   0   5       22.47       22.93      4.42 o 
  -3   0   5     1044.89     1132.30     23.61 o 
   2   0   4      454.86      262.51      3.42 o 
  -1   0   5        5.13       20.09      1.32 o 
   1   0   5      621.22      625.24      7.78 o 
  -2   0   6        2.82        1.84      0.52 o 
   3   0   5       88.50       80.26      2.13 o 
   5   0   5        3.48        2.52      1.61 o 
  -6   0   8        4.73        7.91      1.55 o 
  -6   1   5      120.51      108.49      2.68 o 
  -5   1   5        2.99       -0.97      2.49 o 
  -4   1   5       25.61       25.64      1.03 o 
  -3   1   5      232.82      240.94      3.75 o 
  -2   1   5        6.69        7.75      0.39 o 
  -1   1   5      538.66      533.00     15.37 o 
   0   1   5        0.15        0.78      0.32 o 
   1   1   5     2483.24     2482.99     60.75 o 
   2   1   5      230.60      238.35      2.58 o 
   3   1   5        9.73       11.40      0.81 o 
   4   1   5       68.09       71.44      1.36 o 
   5   1   5       78.72       98.93      2.26 o 
   6   1   5        4.43        3.04      0.97 o 
  -6   2   5       37.56       35.04      1.91 o 
  -5   2   5       14.43       22.74      2.52 o 
  -4   2   5       45.56       45.28      1.36 o 
  -3   2   5      239.49      265.42      5.20 o 
  -2   2   5      118.50      135.71      1.42 o 
  -1   2   5     2105.69     1986.46     17.70 o 
   0   2   5     3885.59     3914.20     30.78 o 
   1   2   5     1400.09     1393.91     13.24 o 
   2   2   5      137.53      163.62      2.00 o 
   3   2   5       46.17       58.72      1.52 o 
   4   2   5       12.10       15.44      0.84 o 
   5   2   5      152.86      179.05      3.33 o 
   6   2   5        6.70        6.10      0.94 o 
  -6   3   5       67.27       63.82      2.39 o 
  -5   3   5        2.53       13.76      3.10 o 
  -4   3   5       39.92       37.76      0.94 o 
  -3   3   5        1.10        1.87      0.74 o 
  -2   3   5     1093.04     1092.87     10.01 o 
  -1   3   5      237.74      258.15      2.62 o 
   0   3   5     1724.05     1803.50     14.40 o 
   1   3   5      604.09      649.65      5.94 o 
   2   3   5      181.67      204.38      2.36 o 
   3   3   5       22.71       30.81      1.32 o 
   4   3   5       85.90       78.51      1.61 o 
   5   3   5       45.05       45.34      1.78 o 
   6   3   5        9.42        9.37      1.03 o 
  -5   4   5       18.04       19.70      3.36 o 
  -4   4   5      104.32      116.98      2.10 o 
  -3   4   5      270.07      277.04      4.62 o 
  -2   4   5       68.16       91.14      1.26 o 
  -1   4   5      624.56      594.97     22.64 o 
   0   4   5      275.56      243.29      2.33 o 
   1   4   5       90.67       52.87      4.39 o 
   2   4   5     4077.04     4229.23     38.85 o 
   3   4   5      998.84     1007.63     16.99 o 
   4   4   5      112.47      107.03      1.94 o 
   5   4   5        9.08       11.40      1.42 o 
  -5   5   5       20.10       17.38      3.33 o 
  -4   5   5       17.79       21.54      1.00 o 
  -3   5   5       73.43       85.85      3.10 o 
  -2   5   5       51.21       62.56      1.10 o 
  -1   5   5       76.62       68.82      5.30 o 
   0   5   5      874.37      963.94      8.40 o 
   1   5   5      448.88      433.94     17.57 o 
   2   5   5      338.78      353.94      3.94 o 
   3   5   5       27.36       34.85      2.03 o 
   4   5   5        7.95        9.72      1.00 o 
   5   5   5        6.74       13.21      1.55 o 
  -5   6   5        3.51        2.29      1.61 o 
  -4   6   5      241.55      213.16      3.23 o 
  -3   6   5      409.09      373.19      6.69 o 
  -2   6   5        5.17        3.88      0.74 o 
  -1   6   5      351.43      343.35     15.02 o 
   0   6   5        8.79        6.56      0.74 o 
   1   6   5      189.76      167.23      8.82 o 
   1   6   5      217.37      212.71     10.40 o 
   2   6   5      222.94      219.97      2.97 o 
   3   6   5      108.72      122.89      4.20 o 
   4   6   5        3.99        6.88      1.10 o 
   5   6   5        7.45       12.43      2.52 o 
  -5   7   5       10.67       13.37      2.03 o 
  -4   7   5       96.94       89.75      2.16 o 
  -3   7   5       66.11       63.08      2.45 o 
  -2   7   5      335.49      349.00      4.62 o 
  -1   7   5       97.74       94.31      4.62 o 
  -1   7   5       93.68       86.75      4.68 o 
   0   7   5       40.74       43.86      1.61 o 
   1   7   5      175.23      184.13     10.04 o 
   1   7   5      190.73      153.41      8.75 o 
   2   7   5      188.13      193.68      2.84 o 
   3   7   5       97.14      107.55      4.13 o 
   4   7   5        3.34        4.36      1.19 o 
   5   7   5        3.46        4.07      2.49 o 
  -4   8   5       13.61        9.46      1.26 o 
  -3   8   5       25.87       31.30      2.33 o 
  -2   8   5      319.61      301.91      4.88 o 
  -1   8   5       20.13       15.24      3.04 o 
  -1   8   5       49.85       52.29      3.81 o 
   0   8   5        1.04        0.90      1.10 o 
   1   8   5      442.99      451.71     13.73 o 
   1   8   5      449.79      450.12     13.98 o 
   2   8   5       28.65       32.10      1.45 o 
   3   8   5        2.28        1.55      2.13 o 
   4   8   5        4.24        6.27      1.55 o 
  -4   9   5        0.32        1.91      1.36 o 
  -3   9   5        2.07        0.94      2.16 o 
  -2   9   5       17.19       20.28      1.91 o 
  -1   9   5      274.76      289.48     10.01 o 
  -1   9   5      309.81      328.30      8.95 o 
   0   9   5      153.94      160.39      3.10 o 
   1   9   5      101.00       95.57      4.33 o 
   1   9   5      119.27      114.07      8.43 o 
   2   9   5        6.33        6.36      1.42 o 
   3   9   5       49.71       57.36      3.55 o 
   4   9   5       35.12       38.98      2.23 o 
  -3  10   5       24.85       28.52      3.00 o 
  -2  10   5        2.59        0.52      1.68 o 
  -1  10   5      474.98      473.60     11.89 o 
  -1  10   5      478.71      470.24     14.79 o 
   0  10   5      473.11      515.59      8.01 o 
   1  10   5      136.37      102.41      8.07 o 
   1  10   5      154.02      138.88      9.75 o 
   2  10   5       46.62       51.42      2.55 o 
   2  10   5       45.24       42.21      6.27 o 
   3  10   5        0.51        1.26      3.00 o 
  -3  11   5        3.17        5.10      2.65 o 
  -2  11   5        1.32        0.03      1.74 o 
  -1  11   5        2.78        3.78      2.42 o 
  -1  11   5        2.01        4.59      3.13 o 
   0  11   5      107.96      113.20      3.62 o 
   1  11   5       14.44       15.86      2.81 o 
   1  11   5        4.20       -4.30      4.30 o 
   2  11   5       49.01       51.22      2.71 o 
   2  11   5       50.25       46.22      6.78 o 
   3  11   5       49.33       67.57      5.59 o 
  -2  12   5       16.15       16.28      2.16 o 
  -1  12   5        1.97        4.30      2.65 o 
  -1  12   5        1.50        2.03      3.20 o 
   0  12   5      305.15      311.80      7.85 o 
   1  12   5        7.87       -0.16      3.04 o 
   1  12   5        0.73       -1.23      4.72 o 
   2  12   5        3.46        4.20      2.68 o 
   2  12   5        3.50        4.68      5.17 o 
  -6   0   6       63.23       60.72      1.78 o 
   5   0   3        5.72       -0.61      3.65 o 
  -4   0   6      673.65      634.99      9.82 o 
  -2   0   6       13.71       13.05      0.55 o 
   1   0   5      127.71       76.41      2.33 o 
   0   0   6      178.22      168.40      2.39 o 
  -1   0   7       59.07       33.65      2.39 o 
   2   0   6      249.18      252.79      3.84 o 
   4   0   6       17.84       19.80      1.07 o 
  -5   0   9      175.05      126.51      3.68 o 
   6   0   6      406.26      372.03      7.75 o 
  -6   1   6        0.68       -0.65      1.16 o 
  -5   1   6        3.78       -0.74      2.52 o 
  -4   1   6       17.12       21.90      0.74 o 
  -3   1   6        4.48        8.40      0.81 o 
  -2   1   6      136.30      138.59      1.39 o 
  -1   1   6     1451.55     1469.32     32.10 o 
   0   1   6     1904.30     1833.27     14.47 o 
   1   1   6      816.48      793.25     20.12 o 
   2   1   6       64.72       61.11      0.97 o 
   3   1   6       24.00       18.51      1.03 o 
   4   1   6      101.79       93.69      1.65 o 
   5   1   6      198.39      200.08      3.42 o 
   6   1   6        1.75        1.00      1.03 o 
  -6   2   6       13.87       11.56      1.58 o 
  -5   2   6       45.11       50.22      3.00 o 
  -4   2   6       96.04      104.38      1.61 o 
  -3   2   6        9.12       23.00      1.19 o 
  -2   2   6      574.13      582.83      5.23 o 
  -1   2   6      511.91      554.25      5.23 o 
   0   2   6     1326.65     1379.60     11.05 o 
   1   2   6       71.89       87.17      1.29 o 
   2   2   6      182.05      194.88      2.20 o 
   3   2   6      182.87      205.38      3.46 o 
   4   2   6        0.33        0.74      0.71 o 
   5   2   6      231.48      228.18      3.97 o 
   6   2   6       31.23       29.23      1.36 o 
  -6   3   6       52.24       52.06      2.42 o 
  -5   3   6      121.99      126.09      4.42 o 
  -4   3   6       27.09       30.55      0.90 o 
  -3   3   6       10.95       10.79      1.03 o 
  -2   3   6      275.24      278.85      2.94 o 
  -1   3   6       47.08       44.60      0.81 o 
   0   3   6      158.57      170.98      1.71 o 
   1   3   6      822.73      811.75     29.68 o 
   2   3   6     1057.91     1122.32     10.69 o 
   3   3   6       39.28       46.60      1.58 o 
   4   3   6       84.05       78.71      1.65 o 
   5   3   6       99.16      101.02      2.29 o 
  -5   4   6       28.61       26.65      2.52 o 
  -4   4   6        2.70        3.65      0.74 o 
  -3   4   6      151.31      146.47      2.91 o 
  -2   4   6      519.57      645.26      5.91 o 
  -1   4   6      850.10      824.41     30.55 o 
   0   4   6      323.72      336.86      3.23 o 
   1   4   6     3145.11     3120.31    108.74 o 
   2   4   6     5057.59     5024.57     46.09 o 
   3   4   6       22.50       30.17      1.61 o 
   4   4   6        1.94       -0.03      0.74 o 
   5   4   6        8.95       12.98      1.45 o 
  -5   5   6       11.90        4.59      2.97 o 
  -4   5   6       49.12       48.28      1.65 o 
  -3   5   6       69.61       63.69      2.36 o 
  -2   5   6      220.88      240.97      2.68 o 
  -1   5   6      134.60      111.04      6.69 o 
   0   5   6      464.95      504.29      4.49 o 
   1   5   6      650.33      690.99     26.29 o 
   1   5   6      642.04      653.08     25.16 o 
   2   5   6       57.80       69.96      1.36 o 
   3   5   6      548.67      537.74     10.01 o 
   4   5   6       28.96       33.14      1.32 o 
   5   5   6       33.41       35.30      2.23 o 
  -5   6   6       15.97       12.21      1.91 o 
  -4   6   6        9.86       10.43      1.00 o 
  -3   6   6      248.04      265.32      5.65 o 
  -2   6   6      165.82      175.05      2.62 o 
  -1   6   6       60.23       41.86      4.75 o 
  -1   6   6       42.44       40.69      3.10 o 
   0   6   6       70.11       75.19      1.26 o 
   1   6   6       16.71       24.00      4.10 o 
   1   6   6       13.71       12.63      3.29 o 
   2   6   6      390.39      427.93      5.33 o 
   3   6   6     1072.87     1058.66     21.80 o 
   4   6   6       14.83       17.60      1.32 o 
   5   6   6       93.02       92.18      4.26 o 
  -5   7   6        0.27       -0.52      1.91 o 
  -4   7   6        2.07        3.46      1.03 o 
  -3   7   6       25.08       18.67      1.81 o 
  -2   7   6      155.24      159.61      2.75 o 
  -1   7   6      232.10      249.14      8.36 o 
  -1   7   6      248.56      241.06      8.59 o 
   0   7   6      134.52      149.02      2.68 o 
   1   7   6       17.45       12.79      3.36 o 
   1   7   6       30.58       44.12      3.62 o 
   2   7   6      588.98      577.92      6.59 o 
   3   7   6      667.86      636.44     14.18 o 
   4   7   6       48.65       51.38      1.91 o 
   5   7   6       14.53       17.44      2.87 o 
  -4   8   6       35.19       35.66      1.61 o 
  -3   8   6      104.02       94.24      3.36 o 
  -2   8   6       57.59       53.68      1.78 o 
  -1   8   6      115.99      110.62      4.52 o 
  -1   8   6       75.09       72.89      4.39 o 
   0   8   6       97.45      110.17      2.36 o 
   1   8   6       53.27       53.97      4.00 o 
   1   8   6       51.86       60.27      4.33 o 
   2   8   6      154.51      159.58      3.23 o 
   3   8   6        5.40        3.68      2.20 o 
   4   8   6       31.91       38.98      2.13 o 
  -4   9   6        3.37        4.84      1.42 o 
  -3   9   6        8.97        6.07      2.29 o 
  -2   9   6       49.23       41.73      2.23 o 
  -1   9   6       97.02      109.10      4.72 o 
  -1   9   6       88.45       91.98      5.14 o 
   0   9   6       19.44       24.29      1.61 o 
   1   9   6        8.98        9.62      2.49 o 
   1   9   6       17.63       13.37      4.78 o 
   2   9   6       10.27       14.53      1.55 o 
   3   9   6       12.79       12.53      2.55 o 
   4   9   6        0.79        2.07      1.68 o 
  -3  10   6        4.16        3.36      2.39 o 
  -2  10   6       85.92       78.19      3.04 o 
  -1  10   6      304.74      296.74     10.59 o 
  -1  10   6      307.00      294.45     10.14 o 
   0  10   6       88.97       98.41      2.84 o 
   1  10   6       84.41       72.70      4.97 o 
   1  10   6      114.40       97.54      8.30 o 
   2  10   6       11.75       11.27      4.97 o 
   2  10   6       18.73       21.61      2.07 o 
   3  10   6        5.37        5.36      3.17 o 
  -3  11   6       21.13       25.74      3.20 o 
  -2  11   6        7.16       10.40      1.94 o 
  -1  11   6      101.65       95.24      4.52 o 
  -1  11   6      101.25      105.93      6.10 o 
   0  11   6      103.62      110.10      3.58 o 
   1  11   6       10.48        3.23      4.59 o 
   1  11   6        9.48        7.85      2.97 o 
   2  11   6        2.59        3.17      1.81 o 
   2  11   6        2.19       -2.10      4.52 o 
   3  11   6        0.64       -2.81      5.01 o 
  -2  12   6       13.45       17.21      2.52 o 
  -2  12   6       13.24       14.44      6.07 o 
  -1  12   6       73.11       68.76      5.33 o 
  -1  12   6       70.96       70.54      4.07 o 
   0  12   6       26.60       33.07      2.84 o 
   1  12   6       28.84       21.54      5.62 o 
   1  12   6       21.70       20.54      3.97 o 
   6   0   4        0.48        1.13      0.90 o 
  -5   0   7       17.48       15.53      4.17 o 
  -3   0   7       14.45       15.11      1.19 o 
   2   0   6       51.23       31.81      0.78 o 
  -1   0   7      287.35      273.04      9.27 o 
   1   0   7      193.63      186.55      4.75 o 
  -2   0   8       28.57       18.86      0.87 o 
   3   0   7      324.75      308.15      6.72 o 
   5   0   7      508.30      499.18      9.85 o 
  -6   0  10        8.22       16.83      1.81 o 
  -6   1   7       18.64       19.51      1.42 o 
  -5   1   7        0.54        4.46      4.04 o 
  -4   1   7      461.19      418.21      5.59 o 
  -3   1   7       53.52       45.80      1.23 o 
  -2   1   7       73.12       79.90      1.00 o 
  -1   1   7      263.75      331.24      6.33 o 
   0   1   7     1833.20     1847.03     15.15 o 
   1   1   7      655.21      639.71     16.54 o 
   2   1   7      151.43      166.10      1.97 o 
   3   1   7       69.09       64.08      1.39 o 
   4   1   7        1.82        1.55      0.71 o 
   5   1   7       29.82       35.30      1.78 o 
   6   1   7        1.91        2.26      1.07 o 
  -6   2   7       67.84       69.57      2.33 o 
  -5   2   7        6.38        7.04      4.30 o 
  -4   2   7       45.78       37.92      0.94 o 
  -3   2   7      110.55      106.84      2.16 o 
  -2   2   7      167.71      186.97      1.87 o 
  -1   2   7      964.12     1016.84      9.30 o 
   0   2   7      197.74      189.74      1.84 o 
   1   2   7      745.82      692.61     25.39 o 
   2   2   7      196.85      259.02      2.78 o 
   3   2   7      122.40      125.41      2.33 o 
   4   2   7      266.32      248.78      3.46 o 
   5   2   7        1.86        5.85      1.29 o 
   6   2   7       38.13       38.53      1.55 o 
  -6   3   7        6.40        3.46      1.58 o 
  -5   3   7       12.37       18.93      2.49 o 
  -4   3   7        9.57        9.62      0.71 o 
  -3   3   7      219.77      227.86      3.88 o 
  -2   3   7      154.61      195.04      2.13 o 
  -1   3   7       13.76       22.74      0.68 o 
   0   3   7        0.19        1.84      0.42 o 
   1   3   7      277.55      255.70     10.88 o 
   1   3   7      230.20      243.65     10.53 o 
   2   3   7      864.63      916.20      8.43 o 
   3   3   7       73.45       81.84      2.10 o 
   4   3   7      197.48      188.91      2.78 o 
   5   3   7       44.49       49.22      2.07 o 
  -5   4   7       21.73       24.13      1.32 o 
  -4   4   7       17.66       15.83      0.90 o 
  -3   4   7      196.48      220.81      3.91 o 
  -2   4   7      827.18      943.85      8.56 o 
  -1   4   7      998.06     1095.22     39.85 o 
   0   4   7     1039.63     1173.32     10.04 o 
   1   4   7       15.68       22.38      3.33 o 
   2   4   7      529.84      582.19      5.94 o 
   3   4   7       45.04       53.13      2.00 o 
   4   4   7        2.20        1.19      0.84 o 
   5   4   7       16.22       18.70      1.58 o 
  -5   5   7       18.83       19.06      1.87 o 
  -4   5   7        8.41        6.20      1.03 o 
  -3   5   7        2.85        3.91      1.23 o 
  -2   5   7      448.34      459.07      4.55 o 
  -1   5   7       74.69       79.90      5.65 o 
   0   5   7      654.78      733.21      6.30 o 
   1   5   7        7.18        9.43      3.62 o 
   1   5   7      180.38      114.72      6.78 o 
   2   5   7      347.86      342.35      3.88 o 
   3   5   7       41.63       56.58      2.49 o 
   4   5   7       17.86       18.47      1.19 o 
   5   5   7        2.42        5.56      1.84 o 
  -5   6   7        4.70        3.97      1.81 o 
  -4   6   7       30.96       32.10      1.39 o 
  -3   6   7      129.46      141.20      3.78 o 
  -2   6   7       40.64       56.58      1.32 o 
  -1   6   7       35.73       44.09      3.29 o 
  -1   6   7       13.24       18.05      3.88 o 
   0   6   7      514.45      569.75      5.33 o 
   1   6   7      232.44      205.22     10.27 o 
   1   6   7      250.58      212.03     10.50 o 
   2   6   7     2030.64     2032.87     21.77 o 
   3   6   7      149.43      165.97      5.20 o 
   4   6   7      105.49      102.22      2.65 o 
   5   6   7        3.15       11.21      4.33 o 
  -5   7   7       32.78       28.39      2.52 o 
  -4   7   7        5.63        3.52      1.13 o 
  -3   7   7       10.11       11.05      1.61 o 
  -2   7   7       60.69       77.13      1.84 o 
  -1   7   7      104.41       98.38      7.04 o 
  -1   7   7      107.07      120.34      5.30 o 
   0   7   7      335.97      344.80      4.91 o 
   1   7   7       32.73       29.10      4.13 o 
   1   7   7       43.37       42.44      3.58 o 
   2   7   7      612.03      587.35      7.72 o 
   3   7   7       28.30       28.49      2.62 o 
   4   7   7       47.93       50.38      2.07 o 
   5   7   7       11.11       12.08      2.84 o 
  -4   8   7       28.49       29.49      1.52 o 
  -3   8   7       11.22       10.92      1.91 o 
  -2   8   7       20.64       24.87      1.39 o 
  -1   8   7      106.06      105.64      5.30 o 
  -1   8   7       88.71       81.10      3.97 o 
   0   8   7        7.83        6.65      1.03 o 
   1   8   7      214.42      211.29      6.39 o 
   1   8   7      222.03      222.27      8.30 o 
   2   8   7       13.09       13.27      1.32 o 
   3   8   7        8.94        9.59      2.36 o 
   4   8   7       62.95       53.77      2.65 o 
  -4   9   7       18.49       21.80      1.74 o 
  -3   9   7      134.00      125.31      4.68 o 
  -2   9   7       16.19       14.40      1.78 o 
  -1   9   7        3.80       -1.32      2.78 o 
  -1   9   7        4.34        6.36      2.94 o 
   0   9   7        7.32        7.82      1.32 o 
   1   9   7        3.78       -0.71      4.20 o 
   1   9   7        7.52        7.04      2.78 o 
   2   9   7        1.76        1.49      1.29 o 
   3   9   7        2.01       -0.90      2.87 o 
   4   9   7      198.51      226.95      5.65 o 
  -3  10   7        4.61        4.36      2.45 o 
  -2  10   7       69.77       65.05      2.87 o 
  -1  10   7       13.01       14.28      3.26 o 
  -1  10   7        9.77        6.91      3.07 o 
   0  10   7        1.22       -0.81      1.32 o 
   1  10   7       52.88       47.25      6.39 o 
   1  10   7       68.37       64.08      4.68 o 
   2  10   7        8.53       10.21      1.78 o 
   2  10   7       33.71       17.31      5.07 o 
   3  10   7        2.62        0.87      3.17 o 
  -3  11   7      122.24      127.70      5.33 o 
  -2  11   7       14.36       10.21      2.20 o 
  -1  11   7       91.51       87.59      5.43 o 
  -1  11   7       96.31      104.16      6.04 o 
   0  11   7        7.90       11.30      2.16 o 
   1  11   7       56.20       45.15      6.52 o 
   1  11   7       46.82       47.28      4.52 o 
   2  11   7        1.10        1.16      2.00 o 
   2  11   7       15.66        6.39      4.81 o 
  -2  12   7       13.80       16.18      6.27 o 
  -1  12   7        1.61        0.87      3.10 o 
  -1  12   7        3.65       21.41      3.91 o 
   0  12   7       31.85       37.34      2.94 o 
   1  12   7        2.48       -0.16      3.07 o 
   1  12   7        1.85       -1.45      4.52 o 
  -6   0   8       23.01       21.70      1.32 o 
   5   0   5        0.72        9.50      1.71 o 
  -4   0   8      138.93      124.18      2.91 o 
  -2   0   8      138.99      144.56      2.03 o 
   1   0   7       39.81       21.70      1.55 o 
   0   0   8      232.61      213.06      3.04 o 
  -1   0   9      247.64      155.90      4.26 o 
   2   0   8      546.37      526.09      7.49 o 
   4   0   8       27.40       29.65      1.49 o 
  -5   0  11       19.86       18.54      2.03 o 
   6   0   8      243.18      231.70      5.62 o 
  -6   1   8        2.86        2.84      1.16 o 
  -5   1   8      535.22      538.94     10.27 o 
  -4   1   8       11.50       14.02      0.71 o 
  -3   1   8        2.53        3.10      0.74 o 
  -2   1   8       20.21       23.80      0.58 o 
  -1   1   8     1264.11     1246.60     22.35 o 
   0   1   8     1564.45     1485.37     12.27 o 
   1   1   8       94.37      115.75      5.91 o 
   2   1   8     1672.29     1666.23     15.76 o 
   3   1   8        8.80       17.60      0.97 o 
   4   1   8       10.36       12.01      0.84 o 
   5   1   8        6.70       13.98      1.94 o 
   6   1   8        5.79        7.04      1.23 o 
  -6   2   8        4.72        5.94      1.36 o 
  -5   2   8      410.10      408.75     16.15 o 
  -4   2   8        2.21        1.03      0.58 o 
  -3   2   8      185.64      203.76      3.39 o 
  -2   2   8     1365.55     1475.94     12.21 o 
  -1   2   8      174.22      190.55      6.56 o 
   0   2   8       41.42       41.60      0.71 o 
   1   2   8      197.12      168.27      7.72 o 
   2   2   8      131.90      133.32      1.71 o 
   3   2   8       26.90       32.20      1.26 o 
   4   2   8        6.12        6.72      0.84 o 
   5   2   8       39.14       36.33      1.84 o 
  -6   3   8        1.11        1.16      1.52 o 
  -5   3   8       74.87       65.89      3.39 o 
  -4   3   8       60.85       56.07      1.32 o 
  -3   3   8      171.96      182.96      2.97 o 
  -2   3   8       94.77      123.37      1.55 o 
  -1   3   8      474.44      502.80      4.91 o 
   0   3   8      627.44      698.71      5.88 o 
   1   3   8      897.86      846.44     31.10 o 
   2   3   8       42.12       48.90      1.00 o 
   3   3   8       40.18       45.12      1.45 o 
   4   3   8      220.89      210.19      3.23 o 
   5   3   8       18.48       24.03      1.74 o 
  -5   4   8       63.07       59.10      2.10 o 
  -4   4   8       13.66       10.85      0.84 o 
  -3   4   8      213.20      202.63      3.49 o 
  -2   4   8     1152.66     1271.63     10.88 o 
  -1   4   8      150.84      158.55      8.14 o 
   0   4   8     1965.07     2186.63     18.28 o 
   1   4   8     1517.37     1520.61     54.45 o 
   1   4   8     1443.40     1557.84     55.65 o 
   2   4   8      133.79      149.89      1.94 o 
   3   4   8      113.75      125.83      2.81 o 
   4   4   8      157.57      151.63      3.04 o 
   5   4   8        8.71       14.28      1.58 o 
  -5   5   8       54.64       58.20      2.03 o 
  -4   5   8      139.15      126.96      2.75 o 
  -3   5   8       56.94       70.38      2.16 o 
  -2   5   8      133.80      143.40      1.74 o 
  -1   5   8     1708.31     1669.50     59.23 o 
  -1   5   8     1694.41     1660.32     59.65 o 
   0   5   8      257.62      256.89      2.58 o 
   1   5   8      161.12      152.05      8.07 o 
   1   5   8      315.61      400.93     16.63 o 
   2   5   8      213.76      214.71      2.87 o 
   3   5   8      584.76      591.42     10.75 o 
   4   5   8       44.05       43.70      1.61 o 
   5   5   8       24.52       28.62      2.52 o 
  -5   6   8       31.69       26.74      1.81 o 
  -4   6   8       40.85       39.27      1.49 o 
  -3   6   8      127.45      166.75      4.78 o 
  -2   6   8      208.79      274.85      3.26 o 
  -1   6   8      212.28      224.27      6.62 o 
  -1   6   8      191.09      218.49      7.40 o 
   0   6   8        0.65        2.65      0.61 o 
   1   6   8       44.37       46.15      4.84 o 
   1   6   8       27.46       24.42      3.71 o 
   2   6   8      370.14      372.87      4.84 o 
   3   6   8     1211.50     1200.77     24.61 o 
   4   6   8      112.09      100.19      2.39 o 
   5   6   8       44.72       43.76      5.62 o 
  -5   7   8        0.41        1.91      1.65 o 
  -4   7   8       14.03       13.73      1.26 o 
  -3   7   8       74.57       91.30      3.65 o 
  -2   7   8       64.19       80.10      1.91 o 
  -1   7   8        9.75        9.24      2.58 o 
   0   7   8       61.96       64.30      1.55 o 
   1   7   8      105.36       97.50      5.01 o 
   1   7   8       93.38       82.13      4.62 o 
   2   7   8       20.96       23.16      1.29 o 
   3   7   8       53.67       49.77      3.07 o 
   4   7   8      151.04      159.06      4.23 o 
   5   7   8        3.93        5.88      3.39 o 
  -4   8   8       13.16       14.60      1.45 o 
  -3   8   8       30.11       24.64      2.23 o 
  -2   8   8       13.99       12.14      1.29 o 
  -1   8   8       32.07       30.33      2.81 o 
  -1   8   8       12.23        7.07      3.84 o 
   0   8   8       26.56       29.00      1.58 o 
   1   8   8       24.43       23.42      2.62 o 
   1   8   8       21.44       15.92      4.65 o 
   2   8   8      297.33      280.05      5.20 o 
   3   8   8       56.01       58.01      4.49 o 
   4   8   8      157.63      127.83      3.91 o 
  -4   9   8        0.54        0.42      1.39 o 
  -3   9   8       41.71       42.89      2.36 o 
  -2   9   8        9.84        6.46      1.68 o 
  -1   9   8       41.00       38.21      3.81 o 
  -1   9   8       40.14       42.83      5.59 o 
   0   9   8        4.29        5.81      1.29 o 
   1   9   8       12.12       16.86      3.07 o 
   1   9   8       15.90       10.95      4.62 o 
   2   9   8       16.33       15.24      1.55 o 
   3   9   8       22.86       20.06      3.55 o 
   4   9   8       57.33       72.05      3.20 o 
  -3  10   8        2.69       -1.16      2.29 o 
  -2  10   8        1.58        1.74      1.71 o 
  -1  10   8      156.42      162.49      7.30 o 
  -1  10   8      160.48      145.59      6.65 o 
   0  10   8        2.26        0.06      1.36 o 
   1  10   8       13.84       15.57      3.49 o 
   1  10   8       28.92       30.10      5.56 o 
   2  10   8       28.84       36.72      2.26 o 
   2  10   8        6.29       33.01      5.78 o 
   3  10   8       15.48       13.14      3.62 o 
  -3  11   8        2.91        0.74      4.52 o 
  -2  11   8       10.33       11.59      2.26 o 
  -1  11   8        5.05        7.49      2.91 o 
  -1  11   8        0.24        3.42      2.94 o 
   0  11   8      238.50      252.79      6.65 o 
   1  11   8        0.08        1.58      2.78 o 
   1  11   8        0.03       -4.10      4.10 o 
   2  11   8       29.92       35.43      2.91 o 
   2  11   8       18.58       27.26      5.81 o 
  -1  12   8        7.80        7.53      2.78 o 
  -1  12   8       12.85       12.85      3.62 o 
   0  12   8       85.31       96.47      4.13 o 
   1  12   8       56.91       58.04      5.17 o 
   1  12   8       51.66       40.11      6.65 o 
   6   0   6       83.52       52.42      1.94 o 
  -5   0   9      851.50      829.64     18.18 o 
  -3   0   9      449.53      432.94      8.24 o 
   2   0   8      112.32       66.40      1.32 o 
  -1   0   9     1204.60     1211.98     22.03 o 
   1   0   9      699.76      659.12     12.47 o 
  -2   0  10      154.25       89.79      1.87 o 
   3   0   9      264.13      267.06      5.01 o 
   5   0   9       89.33       92.43      3.29 o 
  -6   0  12        0.97        4.78      1.87 o 
  -6   1   9       16.97       16.25      1.39 o 
  -5   1   9       70.91       98.51      2.29 o 
  -4   1   9        6.84        7.14      0.71 o 
  -3   1   9      192.98      191.97      3.17 o 
  -2   1   9      173.68      212.74      2.10 o 
  -1   1   9      290.90      378.65      7.49 o 
   0   1   9      216.80      211.51      2.10 o 
   1   1   9     2704.08     2731.39     50.87 o 
   2   1   9      104.41      123.28      1.65 o 
   3   1   9      229.07      281.34      4.78 o 
   4   1   9       37.29       38.27      1.23 o 
   5   1   9       83.50       94.08      2.81 o 
  -6   2   9       72.16       59.56      2.16 o 
  -5   2   9       47.83       71.38      1.81 o 
  -4   2   9       60.80       65.63      1.39 o 
  -3   2   9      391.06      345.48      4.26 o 
  -2   2   9       84.24       75.99      1.03 o 
  -1   2   9       46.84       61.49      3.36 o 
   0   2   9      438.84      380.01      3.68 o 
   1   2   9      948.24      942.97     34.23 o 
   2   2   9      298.42      313.12      3.36 o 
   3   2   9       13.66       14.53      1.10 o 
   4   2   9       26.23       29.78      1.23 o 
   5   2   9        6.60        8.33      1.49 o 
  -6   3   9        0.80        0.52      2.26 o 
  -5   3   9       84.29       82.33      2.23 o 
  -4   3   9       46.81       44.80      1.23 o 
  -3   3   9      454.84      435.30      5.94 o 
  -2   3   9      306.18      309.05      3.04 o 
  -1   3   9      198.05      213.77      9.69 o 
   0   3   9      583.66      582.51      5.01 o 
   1   3   9      813.06      869.82     25.74 o 
   1   3   9      922.94      939.42     34.46 o 
   2   3   9      347.44      358.24      3.81 o 
   3   3   9      125.68      137.33      3.13 o 
   4   3   9      189.05      178.15      2.94 o 
   5   3   9        8.48        9.95      1.65 o 
  -5   4   9       22.51       26.45      1.81 o 
  -4   4   9        1.82        1.81      0.78 o 
  -3   4   9      101.95       97.08      2.26 o 
  -2   4   9      340.77      349.36      3.42 o 
  -1   4   9     1017.19     1117.25     40.79 o 
   0   4   9       67.44       76.64      1.16 o 
   1   4   9      382.56      369.41     15.28 o 
   2   4   9       54.19       62.85      1.23 o 
   3   4   9      381.53      383.27      6.10 o 
   4   4   9      228.19      227.21      3.84 o 
   5   4   9       49.78       60.69      2.68 o 
  -5   5   9       99.20       99.86      3.42 o 
  -4   5   9      128.20      118.01      2.68 o 
  -3   5   9       61.03       66.40      2.00 o 
  -2   5   9       26.80       33.10      0.87 o 
  -1   5   9      205.37      202.50     10.14 o 
  -1   5   9      198.32      203.83      9.56 o 
   0   5   9        0.64       -0.52      0.52 o 
   1   5   9       73.64       74.67      5.43 o 
   1   5   9       92.53      102.35      6.69 o 
   2   5   9       82.62       87.17      1.65 o 
   3   5   9      303.33      294.23      6.23 o 
   4   5   9       73.41       70.86      2.00 o 
   5   5   9       16.97       24.16      2.49 o 
  -5   6   9       26.42       25.81      1.87 o 
  -4   6   9       12.22       11.72      1.23 o 
  -3   6   9       15.72       16.96      1.78 o 
  -2   6   9       41.38       55.97      1.32 o 
  -1   6   9       26.57       26.32      2.13 o 
  -1   6   9       27.87       28.20      2.84 o 
   0   6   9      564.65      597.46      6.46 o 
   1   6   9       40.11       37.40      2.49 o 
   1   6   9       40.15       39.47      4.72 o 
   2   6   9       80.80       87.40      1.87 o 
   3   6   9      379.26      337.28      8.49 o 
   4   6   9        7.32       10.11      1.32 o 
   5   6   9        0.40        0.03      3.91 o 
  -5   7   9        7.55       13.24      1.84 o 
  -4   7   9        8.65        7.82      1.26 o 
  -3   7   9        3.78        1.26      1.87 o 
  -2   7   9        2.54        2.97      0.90 o 
  -1   7   9      127.46      129.22      5.62 o 
  -1   7   9      126.32      126.80      4.39 o 
   0   7   9        3.93        3.39      0.81 o 
   1   7   9      116.46      123.60      5.65 o 
   1   7   9      122.76      117.40      5.49 o 
   2   7   9      144.40      153.28      2.91 o 
   3   7   9       41.98       38.53      2.94 o 
   4   7   9       16.80       14.31      1.84 o 
  -4   8   9       11.28       10.85      1.58 o 
  -3   8   9       69.67       69.12      2.84 o 
  -2   8   9       65.36       76.03      2.20 o 
  -1   8   9       41.29       41.24      5.26 o 
  -1   8   9       82.05       75.06      4.59 o 
   0   8   9        1.81        4.52      1.19 o 
   1   8   9      417.19      392.57     12.69 o 
   1   8   9      420.97      350.62     16.34 o 
   2   8   9       23.12       25.22      1.65 o 
   3   8   9      425.70      417.12     13.76 o 
   4   8   9      102.47      102.22      3.58 o 
  -4   9   9       25.30       32.36      2.10 o 
  -3   9   9       10.12        9.11      1.84 o 
  -2   9   9      114.38      105.51      3.36 o 
  -1   9   9        4.22        5.72      3.75 o 
  -1   9   9       15.10       10.88      3.07 o 
   0   9   9        4.47        5.04      1.32 o 
   1   9   9      119.00      108.55      5.81 o 
   1   9   9      118.01       96.05      8.01 o 
   2   9   9       21.05       25.93      1.78 o 
   3   9   9       10.22        7.40      3.13 o 
   4   9   9       69.29       64.27      3.75 o 
  -3  10   9        0.46        1.74      2.13 o 
  -2  10   9      246.02      253.50      5.78 o 
  -1  10   9        9.70       13.98      3.36 o 
  -1  10   9       10.91        8.04      4.65 o 
   0  10   9        4.46        3.33      1.45 o 
   1  10   9       29.17       22.93      3.46 o 
   1  10   9       25.62       17.44      5.20 o 
   2  10   9       22.17       31.94      5.85 o 
   2  10   9       24.58       28.10      2.16 o 
   3  10   9        4.54        8.36      3.29 o 
  -2  11   9      153.46      154.67      5.07 o 
  -1  11   9        1.06        0.68      2.91 o 
  -1  11   9        0.75       -2.75      2.75 o 
   0  11   9        0.00       -0.36      1.97 o 
   1  11   9        3.73        4.42      3.04 o 
   1  11   9        3.17        1.58      4.46 o 
   2  11   9       17.87       20.73      2.65 o 
   2  11   9       13.99       15.50      5.39 o 
  -1  12   9       58.85       64.53      5.20 o 
  -1  12   9       63.95       62.79      4.07 o 
   0  12   9      107.47      103.09      4.30 o 
   1  12   9        7.23        0.42      4.94 o 
   1  12   9        2.45        2.97      3.20 o 
  -6   0  10       39.96       35.17      1.74 o 
   5   0   7      104.50      110.42      3.10 o 
  -4   0  10      244.16      224.95      4.68 o 
  -2   0  10      750.31      786.01      9.85 o 
   1   0   9      143.86       94.76      3.07 o 
   0   0  10     1350.03     1364.16     16.67 o 
  -1   0  11      581.38      319.22      7.78 o 
   2   0  10      579.46      621.94      8.88 o 
   4   0  10       37.81       42.57      1.74 o 
  -5   0  13        7.45        3.42      1.91 o 
  -6   1  10       15.79       15.73      0.90 o 
  -5   1  10        6.12        8.75      1.16 o 
  -4   1  10       73.02       67.21      1.49 o 
  -3   1  10       84.27       82.84      1.71 o 
  -2   1  10      995.25      989.03      8.11 o 
  -1   1  10      358.11      406.97      6.98 o 
   0   1  10      332.60      342.61      3.52 o 
   1   1  10       70.41      100.19      3.58 o 
   2   1  10      114.48      143.95      1.87 o 
   3   1  10     1136.40     1127.68     14.50 o 
   4   1  10       78.69       86.65      1.94 o 
   5   1  10      141.94      146.53      3.58 o 
  -6   2  10        5.59       11.63      1.45 o 
  -5   2  10       14.41       15.34      1.23 o 
  -4   2  10       15.36       18.47      1.03 o 
  -3   2  10      253.50      244.00      3.29 o 
  -2   2  10       38.65       49.61      0.84 o 
  -1   2  10      618.95      679.72     12.89 o 
   0   2  10       35.71       43.25      0.87 o 
   1   2  10     1332.89     1414.03     50.51 o 
   2   2  10      779.42      849.12      8.56 o 
   3   2  10        7.48       10.37      1.13 o 
   3   2  10        9.07        8.95      2.49 o 
   4   2  10      188.63      209.74      3.42 o 
   5   2  10       72.46       71.18      2.68 o 
  -5   3  10      211.96      211.80      4.36 o 
  -4   3  10      398.92      370.32      4.84 o 
  -3   3  10      184.14      170.08      2.97 o 
  -2   3  10       56.23       63.08      1.00 o 
  -1   3  10     1258.28     1303.96     46.93 o 
   0   3  10      401.95      422.35      3.78 o 
   1   3  10      299.98      277.30     11.95 o 
   2   3  10       48.36       56.94      1.13 o 
   3   3  10      322.66      301.98      7.23 o 
   4   3  10       91.11       97.28      2.23 o 
   5   3  10       11.04       16.76      2.03 o 
  -5   4  10       86.79       87.85      3.13 o 
  -4   4  10       90.03       79.45      1.91 o 
  -3   4  10      128.23      150.18      3.39 o 
  -2   4  10       85.66       92.53      1.36 o 
  -1   4  10      171.15      191.00      5.85 o 
  -1   4  10      137.09      153.41      7.69 o 
   0   4  10       78.58       77.96      1.19 o 
   1   4  10       38.68       27.29      3.52 o 
   2   4  10      539.62      530.45      5.49 o 
   3   4  10      321.59      322.94      5.39 o 
   4   4  10        4.09        5.39      1.07 o 
   5   4  10        3.02        7.40      2.16 o 
  -5   5  10       13.25       22.90      2.10 o 
  -4   5  10       17.86       14.44      1.23 o 
  -3   5  10      130.74      141.36      3.49 o 
  -2   5  10       61.67       63.30      1.16 o 
  -1   5  10       14.49       14.73      1.91 o 
  -1   5  10       20.84       27.23      3.88 o 
   0   5  10       47.01       44.67      0.94 o 
   1   5  10      143.40      144.37      4.49 o 
   1   5  10      135.46      143.72      8.14 o 
   2   5  10       80.76       77.32      1.49 o 
   3   5  10      230.48      215.87      6.01 o 
   4   5  10       48.68       47.28      1.87 o 
   5   5  10       12.90       15.24      4.36 o 
  -5   6  10        1.88        3.10      1.55 o 
  -4   6  10       31.29       28.45      1.71 o 
  -3   6  10      247.12      257.89      6.30 o 
  -2   6  10       28.98       33.59      1.10 o 
  -1   6  10       27.43       28.36      3.10 o 
  -1   6  10       27.56       32.39      3.07 o 
   0   6  10      402.92      448.19      5.07 o 
   1   6  10       41.29       44.83      5.07 o 
   1   6  10       40.44       43.73      1.97 o 
   2   6  10       20.55       24.22      1.16 o 
   3   6  10      124.18      126.12      4.49 o 
   4   6  10       11.78       11.21      1.39 o 
   5   6  10        2.43       -1.78      3.91 o 
  -5   7  10        1.16        0.39      1.68 o 
  -4   7  10       16.48       22.83      1.55 o 
  -3   7  10       76.97       71.70      2.75 o 
  -2   7  10       15.58       20.48      1.23 o 
  -1   7  10      180.24      178.47      6.85 o 
  -1   7  10      188.82      186.29      6.75 o 
   0   7  10       35.28       38.40      1.32 o 
   1   7  10       39.29       44.09      5.30 o 
   1   7  10       21.10       23.09      3.04 o 
   2   7  10       14.24       16.02      1.23 o 
   3   7  10        8.59        7.91      2.16 o 
   4   7  10        5.82        6.94      1.68 o 
  -4   8  10       16.41       17.89      1.71 o 
  -3   8  10        5.76        9.11      1.84 o 
  -2   8  10       88.62       92.27      2.55 o 
  -1   8  10        2.65       -1.10      2.58 o 
  -1   8  10       45.32       33.36      5.01 o 
   0   8  10       23.77       25.87      1.55 o 
   1   8  10       12.89       10.66      2.78 o 
   1   8  10        2.07        9.20      4.42 o 
   2   8  10       26.65       20.64      1.58 o 
   3   8  10      144.32      141.33      6.88 o 
   4   8  10       30.10       23.80      2.26 o 
  -4   9  10       18.60       20.19      1.94 o 
  -3   9  10      102.33       94.63      3.52 o 
  -2   9  10      138.21      138.10      3.88 o 
  -1   9  10       24.75       23.74      4.84 o 
  -1   9  10       12.94        8.49      3.04 o 
   0   9  10       73.50       72.41      2.36 o 
   1   9  10        6.60        4.04      2.55 o 
   1   9  10        4.07       -0.74      4.30 o 
   2   9  10        7.57        3.94      1.39 o 
   3   9  10        2.71        7.40      3.07 o 
   4   9  10       26.34       20.54      3.78 o 
  -3  10  10       65.36       66.69      3.39 o 
  -2  10  10       28.51       36.33      2.42 o 
  -1  10  10       45.42       39.14      4.13 o 
  -1  10  10       46.66       46.15      4.17 o 
   0  10  10       68.60       71.83      2.49 o 
   1  10  10       41.86       37.82      3.91 o 
   1  10  10       41.18       38.11      6.10 o 
   2  10  10      108.31      100.54      4.04 o 
   2  10  10      136.65      101.83      8.69 o 
   3  10  10        6.57        6.59      3.26 o 
  -2  11  10       43.07       45.41      3.00 o 
  -1  11  10        6.47       -2.10      2.84 o 
  -1  11  10        6.16        4.07      3.00 o 
   0  11  10        0.03       -1.26      1.91 o 
   1  11  10        2.35       -2.68      2.68 o 
   1  11  10        0.70        2.94      4.46 o 
   2  11  10        0.73       -1.52      2.13 o 
   2  11  10        1.67        3.36      4.65 o 
  -1  12  10       12.36       25.48      3.20 o 
  -1  12  10       13.02       11.69      3.49 o 
   0  12  10       21.04       24.64      2.71 o 
   1  12  10        8.86        7.30      5.07 o 
   1  12  10        8.72        6.75      3.29 o 
   6   0   8       49.99       34.07      1.78 o 
  -5   0  11       96.62       86.75      2.78 o 
  -3   0  11       37.50       47.70      2.03 o 
   2   0  10      119.13       80.90      1.61 o 
  -1   0  11     2828.00     2855.86     50.93 o 
   1   0  11      122.95       99.93      2.49 o 
  -2   0  12        6.34        7.62      0.90 o 
   3   0  11       13.32       16.50      1.42 o 
   5   0  11        8.80        6.39      2.23 o 
  -6   1  11       24.18       23.22      1.10 o 
  -5   1  11       11.34        8.72      1.29 o 
  -4   1  11      250.45      222.11      3.36 o 
  -3   1  11      197.26      189.23      2.68 o 
  -2   1  11     1113.45     1176.16      9.59 o 
  -1   1  11      544.93      578.86      8.82 o 
   0   1  11     3215.17     3304.79     29.81 o 
   1   1  11     1324.29     1272.08     28.94 o 
   2   1  11     1139.31     1154.29     11.21 o 
   3   1  11      237.91      239.61      4.10 o 
   4   1  11       22.82       28.94      1.23 o 
   5   1  11       58.05       62.79      2.45 o 
  -6   2  11       15.72       13.86      4.20 o 
  -5   2  11        7.97        9.56      1.45 o 
  -4   2  11      161.82      156.03      2.87 o 
  -3   2  11       71.94       73.41      1.42 o 
  -2   2  11     1018.02     1017.58      9.11 o 
  -1   2  11     1422.79     1551.00     23.74 o 
   0   2  11      165.02      190.91      2.39 o 
   1   2  11      285.55      327.62      8.59 o 
   2   2  11      216.41      213.29      2.68 o 
   3   2  11       40.97       43.86      1.58 o 
   4   2  11       68.99       68.08      1.84 o 
   5   2  11       41.23       53.16      3.46 o 
  -5   3  11       15.05       25.87      1.87 o 
  -4   3  11       19.62       26.26      1.19 o 
  -3   3  11      163.89      161.65      2.94 o 
  -2   3  11      219.39      227.11      2.52 o 
  -1   3  11      335.55      352.46      7.43 o 
   0   3  11     1655.37     1748.72     14.73 o 
   1   3  11       23.96       30.88      2.42 o 
   2   3  11       82.78       80.32      1.39 o 
   3   3  11       70.05       71.73      2.33 o 
   4   3  11      188.92      186.58      3.39 o 
   5   3  11       29.56       31.91      1.91 o 
  -5   4  11       52.82       65.92      2.91 o 
  -4   4  11      386.46      358.85      5.23 o 
  -3   4  11       84.40       93.89      2.20 o 
  -2   4  11      226.77      248.43      2.81 o 
  -1   4  11       15.17       17.73      1.91 o 
  -1   4  11       11.52       18.22      3.39 o 
   0   4  11        0.70       -0.16      0.48 o 
   1   4  11       12.31        8.98      2.94 o 
   2   4  11      104.08      118.50      1.81 o 
   3   4  11      319.81      332.85      7.07 o 
   4   4  11        8.23        9.04      1.10 o 
   5   4  11        4.28        8.14      3.26 o 
  -5   5  11       37.91       46.57      2.65 o 
  -4   5  11       36.26       29.62      1.52 o 
  -3   5  11       47.83       50.87      1.74 o 
  -2   5  11       28.15       29.29      0.97 o 
  -1   5  11       85.76       91.76      4.30 o 
  -1   5  11       98.03      105.87      4.68 o 
   0   5  11       38.86       40.50      0.97 o 
   1   5  11       15.41       12.47      1.65 o 
   1   5  11       24.04       28.16      4.23 o 
   2   5  11      225.58      231.02      3.26 o 
   3   5  11       56.14       58.17      3.07 o 
   4   5  11        0.92        1.58      1.19 o 
   5   5  11       16.96       19.57      4.33 o 
  -5   6  11       19.48       20.09      2.33 o 
  -4   6  11       22.17       19.02      1.61 o 
  -3   6  11      105.26      102.70      2.78 o 
  -2   6  11        3.13        2.81      0.81 o 
  -1   6  11       19.35       21.25      3.07 o 
  -1   6  11       16.28       20.19      2.84 o 
   0   6  11        4.63        6.10      0.78 o 
   1   6  11       11.99       13.98      1.81 o 
   1   6  11       10.55       11.30      4.00 o 
   2   6  11      406.99      392.02      5.52 o 
   3   6  11      209.53      190.55      5.78 o 
   4   6  11        8.59       11.63      1.71 o 
   5   6  11        3.65        0.74      4.00 o 
  -4   7  11       14.34       16.83      1.45 o 
  -3   7  11       92.23       86.14      2.71 o 
  -2   7  11       23.20       23.48      1.29 o 
  -1   7  11        3.72       -2.16      2.52 o 
  -1   7  11        3.24        4.81      2.58 o 
   0   7  11      381.72      392.63      5.36 o 
   1   7  11       39.50       36.62      2.68 o 
   1   7  11       25.77       28.03      4.78 o 
   2   7  11      144.71      133.77      2.75 o 
   3   7  11       19.91       13.08      2.84 o 
   4   7  11       35.86       32.20      2.23 o 
  -4   8  11       10.86       12.66      1.78 o 
  -3   8  11      117.75      127.90      4.33 o 
  -2   8  11        8.54        7.82      1.55 o 
  -1   8  11      107.88      102.48      7.75 o 
  -1   8  11      109.01      110.78      5.62 o 
   0   8  11      165.72      170.40      3.75 o 
   1   8  11       44.41       34.65      3.46 o 
   1   8  11       23.89       26.39      5.17 o 
   2   8  11       51.13       47.19      2.03 o 
   3   8  11        1.58        3.36      2.87 o 
   4   8  11      250.99      231.63      5.72 o 
  -4   9  11        9.84       14.37      1.81 o 
  -3   9  11       90.67      100.09      4.36 o 
  -2   9  11       11.20        8.91      1.94 o 
  -1   9  11       48.12       41.34      3.97 o 
  -1   9  11       37.57       28.42      5.14 o 
   0   9  11        0.50       -0.55      1.23 o 
   1   9  11      116.17       95.57      5.49 o 
   1   9  11      109.23       86.46      7.75 o 
   2   9  11       33.56       35.59      1.97 o 
   3   9  11       39.70       37.04      4.10 o 
  -3  10  11       23.23       28.29      3.13 o 
  -2  10  11       13.92       13.21      2.16 o 
  -1  10  11       51.88       51.03      4.42 o 
  -1  10  11       53.32       46.44      4.30 o 
   0  10  11       17.52       15.24      1.87 o 
   1  10  11       22.75       17.80      3.23 o 
   1  10  11       27.84       21.54      5.43 o 
   2  10  11       36.05       48.87      3.13 o 
   3  10  11       35.33       34.36      4.26 o 
  -2  11  11        3.98        5.04      2.13 o 
  -1  11  11       22.19       22.74      3.71 o 
  -1  11  11       22.73       20.41      3.65 o 
   0  11  11        5.96        3.71      2.00 o 
   1  11  11        5.47        3.04      2.94 o 
   1  11  11        7.60       10.37      4.72 o 
   2  11  11       15.44       15.60      5.46 o 
   2  11  11       16.61       17.28      2.58 o 
  -1  12  11       11.63       11.40      2.91 o 
   0  12  11       30.09       30.97      2.84 o 
   1  12  11        7.30        0.81      4.84 o 
  -6   0  12        4.72        4.72      1.32 o 
   5   0   9       18.36       15.92      1.91 o 
  -4   0  12      363.06      330.69      6.52 o 
  -2   0  12       30.84       56.81      1.36 o 
   1   0  11       25.28      117.53      5.07 o 
   0   0  12       28.57       23.87      1.00 o 
  -1   0  13        4.90        5.36      1.23 o 
   2   0  12     1383.91     1393.78     19.09 o 
   4   0  12       77.13       72.77      2.58 o 
  -5   0  15        1.14        0.45      2.13 o 
  -6   1  12        8.26       23.96      3.36 o 
  -5   1  12       12.13       15.86      1.42 o 
  -4   1  12      732.49      674.78      8.01 o 
  -3   1  12      138.21      163.33      2.36 o 
  -2   1  12      176.32      210.35      2.29 o 
  -1   1  12      757.94      853.35     11.72 o 
   0   1  12      472.24      535.52      5.33 o 
   1   1  12      189.23      234.77      5.39 o 
   2   1  12       40.56       39.89      1.00 o 
   3   1  12       98.07      116.92      2.84 o 
   4   1  12      547.92      527.60      6.72 o 
   5   1  12      175.83      176.83      4.88 o 
  -5   2  12        1.11        1.94      1.49 o 
  -4   2  12     1444.77     1365.65     16.44 o 
  -3   2  12       55.99       60.43      1.45 o 
  -2   2  12       68.24       85.68      1.23 o 
  -1   2  12      509.42      530.87     10.59 o 
   0   2  12     1276.91     1471.10     14.31 o 
   1   2  12       66.31       87.04      3.04 o 
   2   2  12      294.82      302.30      3.68 o 
   3   2  12        4.09       12.82      1.26 o 
   4   2  12      438.76      425.96      6.27 o 
   5   2  12       12.46       11.43      1.81 o 
  -5   3  12       72.99       74.02      2.26 o 
  -4   3  12      369.56      360.82      5.14 o 
  -3   3  12       33.62       43.34      1.42 o 
  -2   3  12       12.28       18.12      0.71 o 
  -1   3  12      188.69      196.79      4.13 o 
   0   3  12        7.79        7.75      0.68 o 
   1   3  12      219.18      201.24      6.07 o 
   2   3  12       49.43       55.36      1.19 o 
   3   3  12       35.61       49.12      2.36 o 
   4   3  12      354.41      337.83      5.26 o 
   5   3  12        5.95        7.33      1.94 o 
  -5   4  12      295.33      285.96      7.85 o 
  -4   4  12       13.53       18.47      1.32 o 
  -3   4  12       33.06       38.37      1.45 o 
  -2   4  12      934.89      893.14      8.30 o 
  -1   4  12      101.21       99.64      2.87 o 
   0   4  12       16.86       12.24      0.65 o 
   1   4  12      258.32      231.99      5.04 o 
   2   4  12       24.31       22.80      0.97 o 
   3   4  12      122.42      139.07      3.26 o 
   4   4  12        5.42        5.26      1.07 o 
   5   4  12       17.10       16.57      2.42 o 
  -5   5  12       85.08      103.71      3.81 o 
  -4   5  12       10.26       14.24      1.32 o 
  -3   5  12      134.39      131.97      2.78 o 
  -2   5  12      237.27      229.83      2.87 o 
  -1   5  12        4.69        5.56      2.33 o 
  -1   5  12        1.78        1.58      1.49 o 
   0   5  12       31.97       35.49      1.10 o 
   1   5  12       44.17       42.63      2.23 o 
   2   5  12       45.34       55.94      1.45 o 
   3   5  12      114.33      119.95      4.33 o 
   4   5  12       10.77       11.98      1.39 o 
  -5   6  12        3.35        8.04      2.26 o 
  -4   6  12       27.10       28.29      1.81 o 
  -3   6  12       18.95       18.76      1.65 o 
  -2   6  12      149.04      166.49      2.52 o 
  -1   6  12       30.31       33.49      2.42 o 
  -1   6  12       35.71       39.98      3.39 o 
   0   6  12      295.61      335.57      4.68 o 
   1   6  12       68.08       77.09      3.36 o 
   1   6  12       64.54       75.28      6.39 o 
   2   6  12       44.86       42.50      1.42 o 
   3   6  12        7.81       14.34      2.36 o 
   4   6  12        6.31        5.30      1.61 o 
  -4   7  12        1.63        4.91      1.45 o 
  -3   7  12       68.16       59.30      2.36 o 
  -2   7  12      105.86      105.80      2.33 o 
  -1   7  12      137.24      125.70      5.52 o 
  -1   7  12      145.94      135.20      5.97 o 
   0   7  12        0.01       -0.84      0.84 o 
   1   7  12      124.14      113.69      8.01 o 
   1   7  12      146.58      126.60      4.49 o 
   2   7  12       43.06       35.49      1.68 o 
   3   7  12       30.42       34.20      3.58 o 
   4   7  12        2.07        2.26      1.65 o 
  -4   8  12        8.85        9.43      1.74 o 
  -3   8  12       57.17       59.56      2.81 o 
  -2   8  12       16.67       17.18      1.81 o 
  -1   8  12      308.64      315.22     10.04 o 
  -1   8  12      312.44      311.89     10.59 o 
   0   8  12       32.36       35.66      1.68 o 
   1   8  12       62.97       56.75      4.23 o 
   1   8  12       81.31       92.66      7.53 o 
   2   8  12       20.51       28.68      1.74 o 
   3   8  12      174.90      159.45      7.43 o 
   4   8  12      100.26       85.88      3.42 o 
  -4   9  12        3.50        4.42      1.65 o 
  -3   9  12       19.92       20.06      2.78 o 
  -2   9  12      175.28      177.73      4.94 o 
  -1   9  12      115.63      111.78      5.75 o 
  -1   9  12      107.70      106.29      5.65 o 
   0   9  12        7.38        9.40      1.45 o 
   1   9  12       28.43       19.06      3.20 o 
   1   9  12       39.10       27.39      5.43 o 
   2   9  12       20.90       26.19      1.81 o 
   3   9  12        7.46        3.49      3.07 o 
  -3  10  12       17.91       18.31      2.97 o 
  -2  10  12      279.29      288.09      7.17 o 
  -1  10  12        2.36       -0.84      2.91 o 
  -1  10  12        0.02       -1.26      3.62 o 
   0  10  12        1.01       -0.10      1.52 o 
   1  10  12        0.05       -2.62      4.39 o 
   1  10  12        0.12       -1.03      2.45 o 
   2  10  12       54.42       50.80      3.23 o 
   3  10  12       23.19       29.00      4.17 o 
  -2  11  12       14.59       14.86      2.36 o 
  -1  11  12        2.02       -0.13      3.04 o 
  -1  11  12        2.45        3.55      3.00 o 
   0  11  12        1.30        1.16      1.97 o 
   1  11  12        9.63        4.07      4.84 o 
   1  11  12       10.31        9.50      3.23 o 
   2  11  12        1.27       -1.71      2.16 o 
   0  12  12        3.65        0.81      2.52 o 
  -5   0  13       36.25       29.68      2.20 o 
  -3   0  13      123.87      127.96      3.49 o 
   2   0  12      284.50      178.96      3.13 o 
  -1   0  13       23.82       34.98      2.00 o 
   1   0  13       77.56       77.74      2.33 o 
  -2   0  14       28.60       17.54      1.10 o 
   3   0  13      777.15      768.77     14.47 o 
   5   0  13        0.01        4.78      3.65 o 
  -5   1  13      104.79      104.13      2.68 o 
  -4   1  13      220.73      208.06      3.17 o 
  -3   1  13      234.27      227.66      3.10 o 
  -2   1  13       90.33       85.49      1.26 o 
  -1   1  13     1828.30     1851.10     26.48 o 
   0   1  13     1168.41     1238.04     11.63 o 
   1   1  13      182.54      229.53      6.72 o 
   2   1  13      756.05      754.30      8.07 o 
   3   1  13       64.25       64.98      2.13 o 
   4   1  13       60.31       66.89      1.74 o 
   5   1  13        0.80        8.24      2.81 o 
  -5   2  13      133.93      127.12      3.58 o 
  -4   2  13        7.14       17.47      1.13 o 
  -3   2  13      114.50      102.93      2.07 o 
  -2   2  13      299.39      318.42      3.26 o 
  -1   2  13      581.75      640.68     12.60 o 
   0   2  13      171.57      189.13      2.45 o 
   1   2  13      276.24      260.44      6.27 o 
   2   2  13       50.61       49.58      1.19 o 
   3   2  13      303.72      312.93      6.04 o 
   4   2  13      127.90      139.10      2.87 o 
   5   2  13        0.62        1.19      1.61 o 
  -5   3  13      103.67      103.77      2.71 o 
  -4   3  13       27.60       33.98      1.36 o 
  -3   3  13      265.39      245.97      3.94 o 
  -2   3  13      311.44      305.72      3.42 o 
  -1   3  13       42.75       55.84      2.49 o 
   0   3  13      361.62      398.90      4.49 o 
   1   3  13       32.02       36.40      2.23 o 
   2   3  13       45.71       43.21      1.13 o 
   3   3  13      209.94      201.89      5.26 o 
   4   3  13       23.65       24.90      1.42 o 
   5   3  13        7.16        7.33      2.68 o 
  -5   4  13        4.28       16.12      2.42 o 
  -4   4  13       20.32       20.22      1.32 o 
  -3   4  13      155.93      171.40      3.26 o 
  -2   4  13       37.87       33.14      0.94 o 
  -1   4  13       79.80       82.65      2.62 o 
  -1   4  13       57.34       59.10      4.94 o 
   0   4  13       72.32       69.57      1.36 o 
   1   4  13       35.47       40.92      2.10 o 
   2   4  13        6.76        7.65      0.81 o 
   3   4  13      106.46      110.46      3.71 o 
   4   4  13       15.86       17.54      1.45 o 
   5   4  13       12.59       13.47      3.55 o 
  -5   5  13       22.41       34.46      2.58 o 
  -4   5  13        8.89        9.43      1.26 o 
  -3   5  13      214.60      182.51      3.49 o 
  -2   5  13      436.79      418.89      4.62 o 
  -1   5  13        9.58        8.91      1.78 o 
  -1   5  13       13.83       15.08      2.62 o 
   0   5  13      362.87      372.87      4.65 o 
   1   5  13       85.95       78.77      2.84 o 
   2   5  13       13.40       15.24      1.10 o 
   3   5  13       20.51       16.99      2.23 o 
   4   5  13       36.92       31.84      2.10 o 
   5   5  13       12.74       16.25      3.84 o 
  -5   6  13        0.48        1.49      2.03 o 
  -4   6  13       82.77       85.68      2.78 o 
  -3   6  13      116.75      101.35      2.87 o 
  -2   6  13      112.70      130.32      2.20 o 
  -1   6  13       70.16       69.05      3.10 o 
  -1   6  13       63.93       60.69      5.68 o 
   0   6  13        9.64       15.47      1.23 o 
   1   6  13       24.45       21.74      2.62 o 
   2   6  13       97.80       94.99      1.91 o 
   3   6  13      173.38      167.30      5.46 o 
   4   6  13        1.91        2.52      1.58 o 
  -4   7  13        5.05        6.85      1.52 o 
  -3   7  13       18.47       15.73      1.74 o 
  -2   7  13       46.74       48.15      1.55 o 
  -1   7  13      364.26      342.25     10.37 o 
  -1   7  13      352.93      323.29     10.63 o 
   0   7  13       36.71       40.89      1.49 o 
   1   7  13        0.04        1.23      2.00 o 
   1   7  13       36.32       43.67      5.43 o 
   2   7  13       45.20       55.00      2.10 o 
   3   7  13        8.61        5.88      2.65 o 
   4   7  13        7.36        8.01      1.84 o 
  -4   8  13       69.44       73.12      2.91 o 
  -3   8  13       11.69       10.46      1.81 o 
  -2   8  13      193.12      195.91      4.49 o 
  -1   8  13      147.26      149.86      6.65 o 
  -1   8  13      134.02      140.33      6.17 o 
   0   8  13       67.76       67.37      2.16 o 
   1   8  13      180.15      181.70      7.69 o 
   1   8  13      191.78      178.83     10.85 o 
   2   8  13       43.41       42.34      2.00 o 
   3   8  13       40.02       30.84      3.81 o 
   4   8  13        2.13        5.20      2.49 o 
  -3   9  13        6.12        4.00      2.36 o 
  -2   9  13       73.46       70.70      3.23 o 
  -1   9  13        3.90       -0.06      2.87 o 
  -1   9  13        2.75        2.87      3.71 o 
   0   9  13       65.02       63.08      2.26 o 
   1   9  13       17.24       16.05      4.84 o 
   1   9  13       24.56       18.60      3.17 o 
   2   9  13       20.19       23.48      2.07 o 
   3   9  13        9.81        7.88      3.26 o 
  -3  10  13       25.81       31.52      3.26 o 
  -2  10  13      107.13      110.58      4.20 o 
  -1  10  13        0.75       -2.87      2.87 o 
  -1  10  13        3.87       -1.52      3.75 o 
   0  10  13        3.24        2.42      1.74 o 
   1  10  13       31.27       26.65      3.65 o 
   1  10  13       30.53       28.10      5.85 o 
   2  10  13        1.44        4.20      2.20 o 
   3  10  13       29.99       37.85      6.52 o 
  -2  11  13        1.75        2.65      2.13 o 
  -1  11  13        8.58        5.30      3.26 o 
  -1  11  13        9.04        5.49      3.17 o 
   0  11  13       52.70       54.58      3.20 o 
   1  11  13        5.89        3.84      4.68 o 
   1  11  13        5.06        3.84      3.00 o 
   2  11  13        9.74       12.18      3.94 o 
   5   0  11        1.81        2.71      1.74 o 
  -4   0  14        9.81       10.75      1.19 o 
  -2   0  14      139.14      140.43      2.71 o 
   1   0  13       15.94        9.46      1.58 o 
   0   0  14     2396.88     2790.01     33.69 o 
  -1   0  15      151.87      114.11      3.91 o 
   2   0  14      137.27      148.05      2.97 o 
   4   0  14       32.34       31.46      2.49 o 
  -5   0  17       39.58       43.63      4.84 o 
  -5   1  14       24.58       32.75      1.65 o 
  -4   1  14       63.99       79.16      1.78 o 
  -3   1  14      790.99      777.91      8.56 o 
  -2   1  14      103.06      118.66      1.58 o 
  -1   1  14       95.06      172.69      3.88 o 
   0   1  14      183.98      206.35      2.49 o 
   1   1  14     1431.38     1462.34     22.90 o 
   2   1  14       98.15       94.11      1.68 o 
   3   1  14       69.83       74.54      1.97 o 
   4   1  14       24.93       24.48      1.36 o 
   5   1  14      126.93      114.78      6.69 o 
  -5   2  14        5.19       11.11      1.81 o 
  -4   2  14      476.63      453.68      5.85 o 
  -3   2  14       14.12       17.86      1.16 o 
  -2   2  14       36.92       41.05      0.87 o 
  -1   2  14      325.29      336.92      7.30 o 
   0   2  14      205.77      217.33      2.75 o 
   1   2  14       24.71       29.26      2.00 o 
   2   2  14      120.85      112.14      1.91 o 
   3   2  14      106.79       99.93      2.84 o 
   4   2  14       77.70       77.00      2.16 o 
   5   2  14        8.08       10.30      2.84 o 
  -5   3  14        3.24       11.11      1.61 o 
  -4   3  14      165.18      171.56      3.07 o 
  -3   3  14      333.33      314.22      4.81 o 
  -2   3  14        4.70        5.14      0.65 o 
  -1   3  14      231.24      243.68      5.88 o 
  -1   3  14      280.03      299.72     13.11 o 
   0   3  14        3.17        2.39      0.68 o 
   1   3  14      484.23      477.45     10.43 o 
   2   3  14       28.02       27.39      1.07 o 
   3   3  14        2.24        7.95      3.13 o 
   3   3  14        2.76        4.07      1.74 o 
   4   3  14      111.84      110.91      2.62 o 
   5   3  14        6.83        8.91      2.78 o 
  -5   4  14       28.00       29.23      2.71 o 
  -4   4  14       10.80       12.18      1.26 o 
  -3   4  14      698.52      661.64      9.08 o 
  -2   4  14        0.80        1.65      0.74 o 
  -1   4  14       15.14       16.47      1.97 o 
  -1   4  14       17.34       11.69      3.52 o 
   0   4  14        5.63       11.66      1.00 o 
   1   4  14       57.58       57.49      2.84 o 
   2   4  14       48.50       46.86      1.36 o 
   3   4  14      193.19      178.67      4.46 o 
   4   4  14       34.81       30.13      2.00 o 
   5   4  14        6.29        9.24      3.52 o 
  -5   5  14        3.40        4.23      2.36 o 
  -4   5  14       57.25       49.61      1.91 o 
  -3   5  14      413.99      405.81      6.91 o 
  -2   5  14       55.19       58.17      1.42 o 
  -1   5  14       18.40       21.15      2.62 o 
  -1   5  14       36.37       32.75      4.55 o 
   0   5  14       12.67       15.70      1.00 o 
   1   5  14      302.99      291.71      6.27 o 
   2   5  14       46.76       46.64      1.42 o 
   3   5  14       49.87       38.66      3.55 o 
   4   5  14       20.55       20.77      1.94 o 
   5   5  14        1.51       -0.13      2.29 o 
  -5   6  14       16.24       15.60      2.42 o 
  -4   6  14       12.47        8.59      1.52 o 
  -3   6  14       11.55        6.81      1.52 o 
  -2   6  14      121.96      134.19      2.42 o 
  -1   6  14      230.90      217.84     11.37 o 
  -1   6  14      228.62      225.66      7.62 o 
   0   6  14      307.50      312.15      4.94 o 
   1   6  14       83.04       73.51      3.39 o 
   2   6  14       27.59       24.22      1.45 o 
   3   6  14       40.28       26.90      3.33 o 
   4   6  14       15.82       17.05      1.94 o 
  -4   7  14        0.23       -1.26      1.65 o 
  -3   7  14        3.77        6.94      1.65 o 
  -2   7  14      437.94      425.90      5.56 o 
  -1   7  14        0.00        7.78      2.87 o 
  -1   7  14        0.09        4.78      3.97 o 
   0   7  14      298.14      311.57      4.59 o 
   1   7  14      117.04       65.53      6.01 o 
   2   7  14       95.46       95.60      2.71 o 
   3   7  14       26.75       31.78      3.52 o 
   4   7  14        5.54        5.30      1.81 o 
  -4   8  14       49.26       55.97      3.17 o 
  -3   8  14       18.23       27.87      2.84 o 
  -2   8  14      101.47      103.03      3.20 o 
  -1   8  14       17.42       20.70      4.78 o 
  -1   8  14       34.17       42.18      3.23 o 
   0   8  14      118.25      116.69      2.81 o 
   1   8  14       83.45       68.28      4.72 o 
   1   8  14       17.24       19.60      4.94 o 
   2   8  14       75.31       71.44      2.49 o 
   3   8  14        9.34       11.30      3.17 o 
   4   8  14       69.57       76.09      4.07 o 
  -3   9  14       27.53       27.00      2.91 o 
  -2   9  14      141.81      140.04      5.07 o 
  -1   9  14       73.96       67.44      4.88 o 
  -1   9  14       79.28       72.93      6.94 o 
   0   9  14       12.29        6.88      1.81 o 
   1   9  14       75.37       73.60      5.04 o 
   1   9  14       76.32       63.69      6.98 o 
   2   9  14       40.81       37.37      2.36 o 
   3   9  14        7.32        5.91      3.13 o 
  -3  10  14        4.13        2.81      2.65 o 
  -2  10  14        8.05        9.79      2.45 o 
  -1  10  14       11.15        7.23      3.23 o 
  -1  10  14        8.58        6.39      4.20 o 
   0  10  14        5.23        2.07      1.74 o 
   1  10  14        6.18        7.36      2.97 o 
   1  10  14        6.25        5.07      4.97 o 
   2  10  14       24.58       28.58      2.78 o 
  -2  11  14        5.41        3.58      2.10 o 
  -1  11  14        0.13       -1.81      3.75 o 
  -1  11  14        0.54       -0.48      2.97 o 
   0  11  14       22.51       22.61      2.55 o 
   1  11  14        2.48        3.23      3.04 o 
   1  11  14        1.14        0.36      4.65 o 
  -5   0  15        5.53        5.10      1.94 o 
  -3   0  15     2476.62     2379.87     40.05 o 
   2   0  14       28.22       19.18      1.13 o 
  -1   0  15      738.76      783.14     15.15 o 
   1   0  15      826.63      894.11     16.05 o 
  -2   0  16       40.37       25.09      1.29 o 
   3   0  15      171.04      182.67      5.85 o 
   5   0  15      317.51      329.24     13.34 o 
  -5   1  15       51.08       55.42      2.03 o 
  -4   1  15      323.16      311.41      4.33 o 
  -3   1  15      109.31      119.14      2.42 o 
  -2   1  15       15.25       14.99      0.74 o 
  -1   1  15      806.50      853.03     14.11 o 
   0   1  15        0.01        0.94      0.61 o 
   1   1  15      123.42      141.69      3.00 o 
   2   1  15       36.42       40.11      1.10 o 
   3   1  15      109.12      109.68      3.04 o 
   4   1  15        2.42        1.13      1.26 o 
   5   1  15        7.40       16.31      4.07 o 
  -5   2  15       13.29        8.62      1.81 o 
  -4   2  15      155.97      157.67      2.75 o 
  -3   2  15      216.85      217.39      3.46 o 
  -2   2  15      351.94      359.43      3.94 o 
  -1   2  15       98.46       90.72      3.81 o 
   0   2  15      345.17      355.46      4.10 o 
   1   2  15       41.26       46.22      2.49 o 
   2   2  15       36.06       36.11      1.26 o 
   3   2  15       16.35       19.51      1.65 o 
   4   2  15      102.12      100.96      2.81 o 
   5   2  15       51.91       53.23      3.94 o 
  -5   3  15        6.09        6.78      1.71 o 
  -4   3  15       16.77       17.92      1.29 o 
  -3   3  15       23.79       37.72      1.71 o 
  -2   3  15      150.94      135.16      2.07 o 
  -1   3  15       33.37       37.46      4.30 o 
  -1   3  15       61.32       78.42      3.68 o 
   0   3  15       10.87       23.71      1.03 o 
   1   3  15      214.66      236.38      6.10 o 
   2   3  15      105.79      104.29      1.94 o 
   3   3  15      132.73      132.26      3.52 o 
   4   3  15       29.03       37.72      2.16 o 
   5   3  15       10.36        8.59      3.75 o 
  -5   4  15        2.03        4.94      2.23 o 
  -4   4  15      122.60      116.27      2.75 o 
  -3   4  15      715.74      688.35     10.27 o 
  -2   4  15       11.05        9.56      0.87 o 
  -1   4  15       24.23       25.74      1.94 o 
  -1   4  15       58.28       55.78      5.26 o 
   0   4  15       27.62       30.59      1.45 o 
   1   4  15      421.48      409.27      9.43 o 
   2   4  15        0.89        1.36      0.94 o 
   3   4  15        3.08        2.87      1.71 o 
   4   4  15        2.57        2.52      1.52 o 
   5   4  15       25.16       23.42      3.94 o 
  -5   5  15       18.94       16.18      5.23 o 
  -4   5  15        3.80        5.20      1.32 o 
  -3   5  15       43.48       52.68      2.26 o 
  -2   5  15       16.37       16.70      1.00 o 
  -1   5  15      447.34      409.07     11.43 o 
  -1   5  15      436.35      429.36     18.34 o 
   0   5  15      601.66      562.74      8.66 o 
   1   5  15      185.82      199.53      4.94 o 
   2   5  15       40.12       43.67      1.52 o 
   3   5  15       85.13       69.34      3.10 o 
   4   5  15       11.46       12.31      1.78 o 
  -4   6  15       18.40       18.76      1.71 o 
  -3   6  15       43.84       40.47      2.81 o 
  -2   6  15       64.33       59.56      1.65 o 
  -1   6  15      585.00      570.27     12.24 o 
  -1   6  15      588.44      571.98     23.61 o 
   0   6  15     1001.66      994.62     13.02 o 
   1   6  15       56.93       59.26      3.23 o 
   2   6  15       17.96       22.70      1.55 o 
   3   6  15       32.73       32.10      3.81 o 
   4   6  15        2.33        0.03      1.61 o 
  -4   7  15       32.19       40.08      2.75 o 
  -3   7  15       54.47       47.44      2.62 o 
  -2   7  15      335.59      332.50      4.65 o 
  -1   7  15     1130.01     1049.75     26.71 o 
  -1   7  15     1129.94     1090.31     41.86 o 
   0   7  15      134.26      148.50      2.84 o 
   1   7  15        0.36        3.71      2.03 o 
   2   7  15       40.02       50.87      1.87 o 
   3   7  15        0.53        0.06      2.49 o 
   4   7  15       11.48       10.92      2.49 o 
  -4   8  15       18.44       22.19      2.52 o 
  -3   8  15      385.23      360.14      7.82 o 
  -2   8  15       55.04       51.77      2.45 o 
  -1   8  15      661.60      627.30     17.57 o 
  -1   8  15      660.78      649.91     27.19 o 
   0   8  15        6.85        8.17      1.32 o 
   1   8  15       75.40       84.68      7.49 o 
   1   8  15       10.06       12.31      2.91 o 
   2   8  15        2.55        2.52      1.39 o 
   3   8  15        4.87        5.17      2.97 o 
  -3   9  15       25.36       20.83      2.84 o 
  -2   9  15       38.88       37.40      2.62 o 
  -1   9  15       62.91       55.55      6.36 o 
  -1   9  15       69.99       71.89      5.01 o 
   0   9  15       54.12       55.65      2.42 o 
   1   9  15       20.22       12.60      3.00 o 
   2   9  15       15.35       20.28      2.13 o 
   3   9  15        7.47        9.59      3.29 o 
  -3  10  15        4.18        2.87      4.39 o 
  -2  10  15        7.62        9.56      2.62 o 
  -1  10  15        7.37       10.85      4.55 o 
  -1  10  15        7.92        6.33      3.17 o 
   0  10  15        6.84        6.69      1.97 o 
   1  10  15        7.18        4.23      2.87 o 
   1  10  15        0.76        0.00      4.81 o 
   2  10  15      103.31      118.43      4.59 o 
  -1  11  15       13.22       14.57      3.55 o 
  -1  11  15       13.24        6.78      4.55 o 
   0  11  15        0.20       -1.94      1.94 o 
   1  11  15        5.25        5.43      3.75 o 
   1  11  15        2.73        2.07      4.88 o 
   5   0  13        0.00        0.23      2.00 o 
  -4   0  16      237.97      219.49      5.14 o 
  -2   0  16      196.37      197.63      3.62 o 
   1   0  15      169.94      126.54      4.33 o 
   0   0  16      154.03      188.91      3.55 o 
  -1   0  17       85.55       52.97      2.91 o 
   2   0  16       30.77       27.16      1.36 o 
   4   0  16      167.24      166.65      5.62 o 
  -5   0  19        2.89       12.43      4.26 o 
  -5   1  16        0.12        3.75      1.39 o 
  -4   1  16       11.93       11.59      1.03 o 
  -3   1  16      416.42      391.54      5.62 o 
  -2   1  16      239.94      244.20      2.84 o 
  -1   1  16       78.17      116.66      3.07 o 
   0   1  16      146.04      144.92      2.10 o 
   1   1  16       83.72       82.26      2.62 o 
   2   1  16       26.97       29.75      1.10 o 
   3   1  16       70.99       69.54      2.45 o 
   4   1  16       15.64       14.11      1.45 o 
   5   1  16       85.57       80.65      5.91 o 
  -5   2  16        4.59        4.26      2.10 o 
  -4   2  16       50.86       52.90      1.58 o 
  -3   2  16       70.02       72.67      1.87 o 
  -2   2  16       54.78       51.03      1.23 o 
  -1   2  16       32.05       37.53      2.75 o 
   0   2  16      146.31      157.00      2.29 o 
   1   2  16      282.75      278.53      6.88 o 
   2   2  16       52.34       54.49      1.58 o 
   3   2  16      136.80      142.33      3.68 o 
   4   2  16       63.80       59.49      2.07 o 
   5   2  16        2.40        2.71      3.58 o 
  -5   3  16        0.74       -0.29      2.13 o 
  -4   3  16       30.61       34.43      1.52 o 
  -3   3  16        7.47        5.10      1.32 o 
  -2   3  16       10.93       13.76      0.90 o 
  -1   3  16       95.20       89.72      6.27 o 
  -1   3  16       56.64       63.37      3.46 o 
   0   3  16     1006.49      990.90     13.73 o 
   1   3  16      588.15      578.86     12.50 o 
   2   3  16      117.38      126.64      2.58 o 
   3   3  16      157.80      154.44      3.97 o 
   4   3  16        0.53        0.19      1.52 o 
   5   3  16       36.34       35.75      3.42 o 
  -5   4  16        3.06        2.45      2.26 o 
  -4   4  16       19.87       19.70      1.45 o 
  -3   4  16       37.94       64.50      2.49 o 
  -2   4  16        0.11        0.68      0.81 o 
  -1   4  16      376.44      384.40      8.69 o 
  -1   4  16      341.22      365.63     15.99 o 
   0   4  16      704.04      703.17     10.37 o 
   1   4  16       56.59       69.96      2.78 o 
   2   4  16       30.27       31.39      1.42 o 
   3   4  16       31.38       29.78      2.68 o 
   4   4  16      105.13      102.09      3.39 o 
   5   4  16        0.68       -0.23      1.81 o 
  -5   5  16       13.93       20.99      5.26 o 
  -4   5  16        5.56        6.69      1.39 o 
  -3   5  16        5.13        5.65      1.71 o 
  -2   5  16      322.08      308.47      4.81 o 
  -1   5  16      336.15      303.24      7.43 o 
  -1   5  16      336.16      314.09     14.63 o 
   0   5  16      513.91      535.26      8.33 o 
   1   5  16      188.58      185.80      4.78 o 
   2   5  16        2.80        5.59      1.19 o 
   3   5  16       11.91       11.98      1.97 o 
   4   5  16        9.60       11.43      1.61 o 
  -4   6  16       81.20       80.16      3.97 o 
  -3   6  16      248.41      229.66      5.49 o 
  -2   6  16      129.26      138.20      2.58 o 
  -1   6  16       21.85       16.57      4.39 o 
  -1   6  16        9.27       12.31      2.97 o 
   0   6  16       83.56       78.68      2.20 o 
   1   6  16      179.48      159.03      5.17 o 
   2   6  16      194.50      229.24      4.39 o 
   3   6  16       61.77       60.78      4.42 o 
   4   6  16        1.66        0.52      2.03 o 
  -4   7  16       33.81       45.83      2.97 o 
  -3   7  16      182.55      168.53      5.56 o 
  -2   7  16      387.16      371.03      5.46 o 
  -1   7  16        1.74        6.88      3.04 o 
  -1   7  16        8.06        4.72      3.91 o 
   0   7  16       14.63       12.53      1.19 o 
   1   7  16       64.03       56.29      3.33 o 
   2   7  16       24.08       25.55      1.55 o 
   3   7  16        4.84        2.00      2.71 o 
   4   7  16        2.13        0.32      2.26 o 
  -4   8  16       94.52       88.75      3.46 o 
  -3   8  16       10.25       29.10      3.81 o 
  -2   8  16        0.84       -0.74      1.49 o 
  -1   8  16       24.42       19.57      4.65 o 
  -1   8  16       25.18       30.04      3.81 o 
   0   8  16       62.23       63.08      2.20 o 
   1   8  16        1.06        0.32      2.20 o 
   1   8  16        2.69        3.97      4.23 o 
   2   8  16       13.40       10.63      1.74 o 
   3   8  16      101.77      109.07      6.33 o 
  -3   9  16       40.84       47.99      3.46 o 
  -2   9  16       25.34       24.19      2.36 o 
  -1   9  16      210.30      184.90     11.50 o 
  -1   9  16      196.53      172.53      7.53 o 
   0   9  16       26.44       25.35      1.97 o 
   1   9  16      133.98      133.03      5.49 o 
   1   9  16      154.15      125.83      9.56 o 
   2   9  16        9.83        9.50      1.97 o 
   3   9  16       46.73       62.56      5.26 o 
  -2  10  16       25.01       28.49      2.97 o 
  -1  10  16       69.77       64.76      5.07 o 
  -1  10  16       70.86       62.40      6.98 o 
   0  10  16        4.23        2.91      2.00 o 
   1  10  16       12.20       17.70      2.94 o 
   1  10  16       17.78       19.31      5.68 o 
   2  10  16       12.44       11.85      2.45 o 
  -1  11  16       37.81       32.81      4.26 o 
  -1  11  16       38.48       34.82      4.33 o 
   0  11  16        0.98        0.58      2.07 o 
   1  11  16        8.93       10.95      3.39 o 
   1  11  16       11.74        8.88      5.33 o 
  -5   0  17      192.53      218.04      6.30 o 
  -3   0  17     1332.32     1271.27     19.18 o 
   2   0  16        6.32        3.91      1.00 o 
  -1   0  17      416.16      414.60      8.91 o 
   1   0  17       54.66       57.07      3.10 o 
  -2   0  18       10.99        5.97      1.29 o 
   3   0  17      115.54      114.62      4.55 o 
   5   0  17       97.69      113.85      7.23 o 
  -5   1  17       13.36       17.47      1.65 o 
  -4   1  17       18.74       18.44      1.13 o 
  -3   1  17      182.77      176.05      3.23 o 
  -2   1  17      257.54      240.10      3.00 o 
  -1   1  17       78.88       74.67      2.52 o 
   0   1  17       22.20       25.32      1.16 o 
   1   1  17       36.93       48.80      2.20 o 
   2   1  17      108.08      117.46      2.23 o 
   3   1  17       15.86       22.32      1.68 o 
   4   1  17       44.81       45.18      2.03 o 
   5   1  17       13.33       16.99      4.10 o 
  -5   2  17       10.28       13.53      2.26 o 
  -4   2  17       66.98       73.02      2.03 o 
  -3   2  17        4.20        6.91      1.13 o 
  -2   2  17      367.67      343.09      4.07 o 
  -1   2  17       31.63       42.89      2.87 o 
   0   2  17      151.66      159.90      2.94 o 
   1   2  17       76.12       90.50      4.10 o 
   2   2  17      159.99      176.79      3.36 o 
   3   2  17       10.96       15.50      1.68 o 
   4   2  17       23.12       23.38      1.91 o 
   5   2  17        7.47       12.66      4.10 o 
  -5   3  17        1.31        0.36      1.81 o 
  -4   3  17      247.46      227.40      3.94 o 
  -3   3  17       14.90       17.83      1.39 o 
  -2   3  17      145.82      153.35      2.45 o 
  -1   3  17       59.75       59.98      5.46 o 
  -1   3  17       79.11       87.75      4.13 o 
   0   3  17      204.90      207.93      4.36 o 
   1   3  17      398.40      383.43      9.01 o 
   2   3  17      221.77      228.79      4.23 o 
   3   3  17       70.97       73.35      2.71 o 
   4   3  17      156.52      139.49      4.00 o 
   5   3  17       29.22       32.75      3.42 o 
  -5   4  17       59.79       59.30      2.94 o 
  -4   4  17       16.78       16.08      1.29 o 
  -3   4  17       26.77       21.48      1.65 o 
  -2   4  17      144.85      154.99      2.71 o 
  -1   4  17      124.55      133.06      5.33 o 
  -1   4  17      135.05      137.39      8.43 o 
   0   4  17       33.45       45.18      2.00 o 
   1   4  17      225.86      240.55      6.56 o 
   2   4  17       95.14       92.85      2.52 o 
   3   4  17       16.44       21.12      2.58 o 
   4   4  17       36.58       32.43      2.23 o 
  -5   5  17        2.01        2.97      4.59 o 
  -4   5  17       21.56       22.28      1.74 o 
  -3   5  17       15.91       13.63      2.13 o 
  -2   5  17       16.84       18.51      1.32 o 
  -1   5  17      361.86      331.04      8.04 o 
  -1   5  17      366.62      364.37     16.67 o 
   0   5  17      417.42      406.91      6.75 o 
   1   5  17      241.26      250.62      5.91 o 
   2   5  17      168.95      168.65      3.55 o 
   3   5  17       10.01        9.33      2.00 o 
   4   5  17       14.72       10.27      1.65 o 
  -4   6  17        1.17       -0.13      2.03 o 
  -3   6  17      138.45      136.10      4.10 o 
  -2   6  17     1294.32     1277.38     15.05 o 
  -1   6  17       23.38       25.16      2.62 o 
  -1   6  17       11.64        5.81      4.07 o 
   0   6  17      138.65      124.80      3.13 o 
   1   6  17       65.26       50.00      2.68 o 
   2   6  17        4.37        4.75      1.29 o 
   3   6  17        9.11        4.72      2.68 o 
   4   6  17       15.05       11.24      2.45 o 
  -4   7  17        3.98        6.17      2.36 o 
  -3   7  17        0.59        7.85      2.33 o 
  -2   7  17       61.05       66.82      2.52 o 
  -1   7  17       29.01       30.49      3.68 o 
  -1   7  17       38.71       30.33      4.97 o 
   0   7  17        6.55        7.53      1.29 o 
   1   7  17      158.42      133.06      9.37 o 
   1   7  17      158.43      134.90      4.94 o 
   2   7  17       87.18       92.30      2.75 o 
   3   7  17        7.30        5.81      2.94 o 
   4   7  17        0.14       -1.45      2.26 o 
  -3   8  17        0.50       -0.19      2.23 o 
  -2   8  17       16.08       13.31      1.71 o 
  -1   8  17        8.53        5.85      3.26 o 
  -1   8  17        9.09       12.43      4.42 o 
   0   8  17       20.66       28.32      1.91 o 
   1   8  17        5.80        6.94      2.42 o 
   1   8  17        6.49        7.78      4.46 o 
   2   8  17       32.93       37.76      2.45 o 
   3   8  17       36.56       48.28      4.59 o 
  -3   9  17       15.69       16.28      2.87 o 
  -2   9  17       21.76       16.34      2.20 o 
  -1   9  17        0.43        0.10      4.00 o 
  -1   9  17       14.10       31.52      3.97 o 
   0   9  17      124.94      118.63      3.46 o 
   1   9  17        0.99        0.39      4.49 o 
   1   9  17       14.35       15.63      2.68 o 
   2   9  17        7.67       10.11      1.94 o 
   3   9  17      105.33      129.35     10.34 o 
  -2  10  17       41.03       40.57      3.39 o 
  -1  10  17       16.57       17.96      3.71 o 
  -1  10  17       17.41       23.38      3.81 o 
   0  10  17       13.58       13.76      2.29 o 
   1  10  17       19.18       21.90      3.10 o 
   1  10  17       20.36       22.87      5.88 o 
   2  10  17       19.98       17.60      3.00 o 
  -1  11  17       11.16        8.14      4.55 o 
   0  11  17       12.95       16.08      2.49 o 
   5   0  15       65.27       50.48      4.36 o 
  -4   0  18       25.67       29.58      2.00 o 
  -2   0  18       53.48       45.76      1.84 o 
   1   0  17       11.24       28.52      2.49 o 
   0   0  18      486.18      491.30     10.34 o 
  -1   0  19        6.67       22.45      3.55 o 
   2   0  18       60.51       59.14      2.71 o 
   4   0  18       63.69       62.59      3.52 o 
  -5   0  21        5.93        7.53      4.23 o 
  -5   1  18        0.77        2.75      1.78 o 
  -4   1  18       55.32       51.90      1.94 o 
  -3   1  18      401.10      362.66      5.39 o 
  -2   1  18      404.63      393.51      4.46 o 
  -1   1  18       37.32       40.86      1.81 o 
   0   1  18      468.69      487.78      7.30 o 
   1   1  18      348.19      328.33      7.43 o 
   2   1  18      111.18      114.49      2.45 o 
   3   1  18       31.51       36.08      2.07 o 
   4   1  18       14.68       15.37      1.81 o 
   5   1  18        7.02        7.59      3.81 o 
  -5   2  18       71.50       78.09      3.62 o 
  -4   2  18       50.65       51.32      1.78 o 
  -3   2  18      256.80      236.48      4.20 o 
  -2   2  18     1430.93     1402.01     15.89 o 
  -1   2  18        8.60       14.02      2.16 o 
   0   2  18      217.82      224.01      3.78 o 
   1   2  18       61.26       63.27      3.75 o 
   2   2  18      439.20      424.71      7.30 o 
   3   2  18        0.72        1.29      1.49 o 
   4   2  18       22.47       24.48      2.00 o 
   5   2  18        0.07        2.23      1.94 o 
  -5   3  18        7.11        3.20      1.97 o 
  -4   3  18        0.23        0.16      1.00 o 
  -3   3  18       82.61       77.45      2.45 o 
  -2   3  18      648.43      609.73      7.59 o 
  -1   3  18       46.13       53.39      3.39 o 
  -1   3  18       36.80       40.24      4.94 o 
   0   3  18      201.28      170.85      3.88 o 
   1   3  18      308.05      284.63      7.30 o 
   2   3  18       37.20       47.12      2.23 o 
   3   3  18       54.73       48.54      2.42 o 
   4   3  18       11.18       10.11      1.84 o 
  -5   4  18       16.40       18.60      2.75 o 
  -4   4  18       58.44       60.62      2.16 o 
  -3   4  18        6.41        5.75      1.39 o 
  -2   4  18       85.98       86.14      2.16 o 
  -1   4  18      788.43      751.23     18.96 o 
  -1   4  18      926.62      904.99     34.91 o 
   0   4  18       67.79       63.75      2.36 o 
   1   4  18     1498.00     1431.47     28.42 o 
   2   4  18       74.24       87.72      2.49 o 
   3   4  18        0.93        0.36      2.10 o 
   4   4  18       38.97       46.51      3.17 o 
  -4   5  18        1.38        0.03      2.39 o 
  -3   5  18        3.79        3.42      1.97 o 
  -2   5  18      198.89      195.95      3.58 o 
  -1   5  18      408.78      398.16     17.89 o 
  -1   5  18      428.30      405.62     11.66 o 
   0   5  18      312.84      289.61      5.26 o 
   1   5  18       10.70       18.28      2.13 o 
   2   5  18       70.91       68.31      2.49 o 
   3   5  18       80.63       70.79      3.36 o 
   4   5  18       87.21       83.13      4.04 o 
  -4   6  18        7.08        6.52      2.26 o 
  -3   6  18      248.02      233.96      6.49 o 
  -2   6  18        3.11        2.42      1.45 o 
  -1   6  18       11.98       10.34      2.33 o 
  -1   6  18        8.76        8.62      4.36 o 
   0   6  18      457.12      449.02      7.49 o 
   1   6  18       34.42       38.21      2.55 o 
   2   6  18        4.47        7.98      1.42 o 
   3   6  18        9.12        4.68      2.78 o 
   4   6  18        7.13       10.01      2.45 o 
  -4   7  18        2.43        1.65      2.20 o 
  -3   7  18       31.83       25.81      2.91 o 
  -2   7  18      135.81      140.49      4.07 o 
  -1   7  18       24.25       21.41      4.78 o 
  -1   7  18       38.83       42.66      4.10 o 
   0   7  18        8.94       13.86      1.58 o 
   1   7  18       21.02       18.67      2.23 o 
   1   7  18       16.63       24.87      5.26 o 
   2   7  18      113.57      115.40      3.46 o 
   3   7  18        1.64        3.00      2.78 o 
  -3   8  18       16.45       19.18      2.75 o 
  -2   8  18      119.68      122.41      3.49 o 
  -1   8  18        2.41        0.52      3.13 o 
  -1   8  18        4.68        4.39      4.07 o 
   0   8  18      190.16      185.22      4.30 o 
   1   8  18       36.30       33.07      2.68 o 
   1   8  18       27.81       19.18      5.17 o 
   2   8  18        2.33       -0.87      1.61 o 
   3   8  18       52.70       58.23      5.01 o 
  -3   9  18       31.51       33.10      3.29 o 
  -2   9  18        1.18        1.55      1.94 o 
  -1   9  18      130.44      116.20      6.36 o 
  -1   9  18      130.68      126.02      9.46 o 
   0   9  18       57.55       60.10      2.62 o 
   1   9  18       13.49       14.02      2.65 o 
   1   9  18       16.70       11.53      5.01 o 
   2   9  18        9.30       13.08      2.10 o 
  -2  10  18       23.44       24.19      3.04 o 
  -1  10  18        5.91        7.04      3.42 o 
  -1  10  18        7.49        8.07      4.55 o 
   0  10  18       51.37       54.13      3.39 o 
   1  10  18       35.93       39.56      3.68 o 
   1  10  18       34.53       31.39      6.30 o 
  -5   0  19       14.05       21.67      3.94 o 
  -3   0  19      189.44      194.59      6.33 o 
   2   0  18       12.44        8.24      1.55 o 
  -1   0  19       32.44       31.13      2.78 o 
   1   0  19      429.43      441.05     15.41 o 
  -2   0  20       27.36       12.21      1.84 o 
   3   0  19       79.17       81.13      3.97 o 
  -5   1  19       27.36       31.97      2.26 o 
  -4   1  19       10.76       15.34      1.36 o 
  -3   1  19      152.11      156.51      3.10 o 
  -2   1  19      121.96       93.79      2.26 o 
  -1   1  19       47.29       56.55      2.16 o 
   0   1  19        4.43        7.07      1.07 o 
   1   1  19      138.51      128.06      4.07 o 
   2   1  19       60.52       60.72      2.00 o 
   3   1  19        2.01        3.55      1.55 o 
   4   1  19       12.14       11.40      2.26 o 
  -5   2  19        2.86       11.11      2.42 o 
  -4   2  19       15.19       13.44      1.29 o 
  -3   2  19       51.49       57.23      2.45 o 
  -2   2  19       66.22       77.06      2.16 o 
  -1   2  19       11.87       18.31      2.13 o 
   0   2  19      272.14      263.77      4.33 o 
   1   2  19      394.17      387.53     10.92 o 
   2   2  19       31.27       34.91      1.68 o 
   3   2  19       13.86       15.05      1.78 o 
   4   2  19        3.27        2.29      2.10 o 
  -5   3  19        4.16        7.91      2.33 o 
  -4   3  19       35.79       35.82      1.61 o 
  -3   3  19       87.20       84.81      2.58 o 
  -2   3  19      357.77      350.62      5.75 o 
  -1   3  19       41.48       43.47      3.23 o 
   0   3  19      731.92      686.50     11.37 o 
   1   3  19      177.21      182.54      5.52 o 
   2   3  19        0.71       -0.13      1.42 o 
   3   3  19       11.56        8.95      1.71 o 
   4   3  19       14.82       12.66      2.94 o 
  -4   4  19       14.75       14.18      1.71 o 
  -3   4  19      155.40      147.69      3.52 o 
  -2   4  19      708.57      644.78      9.50 o 
  -1   4  19       71.33       82.07      7.01 o 
  -1   4  19      223.52      264.38      8.40 o 
   0   4  19      118.00      116.50      2.91 o 
   1   4  19      159.67      165.91      5.33 o 
   2   4  19      358.76      319.77      6.33 o 
   3   4  19       10.30       11.40      2.49 o 
   4   4  19        5.48        6.85      2.62 o 
  -4   5  19        6.45        7.65      1.87 o 
  -3   5  19       20.25       22.22      2.10 o 
  -2   5  19      238.31      241.97      5.10 o 
  -1   5  19       13.28       36.95      4.26 o 
  -1   5  19       20.34       18.73      4.68 o 
   0   5  19      315.97      317.12      6.30 o 
   1   5  19      111.78      104.97      4.23 o 
   2   5  19      313.06      283.02      5.65 o 
   3   5  19       49.95       44.99      3.46 o 
   4   5  19        8.62        8.62      2.81 o 
  -4   6  19        7.95       10.01      2.45 o 
  -3   6  19       87.52       85.46      3.84 o 
  -2   6  19       27.20       32.59      2.00 o 
  -1   6  19       10.93       18.09      4.65 o 
  -1   6  19       14.35       15.76      2.52 o 
   0   6  19       26.01       22.25      1.68 o 
   1   6  19        1.34        5.10      1.91 o 
   2   6  19        4.25        4.39      1.36 o 
   3   6  19       49.03       45.54      4.62 o 
   4   6  19       68.56       75.70      4.07 o 
  -4   7  19        1.33        0.16      2.33 o 
  -3   7  19        5.91        2.26      2.20 o 
  -2   7  19       29.06       31.23      2.23 o 
  -1   7  19       66.99       66.11      4.72 o 
  -1   7  19       75.16       80.97      7.36 o 
   0   7  19       64.92       55.23      2.29 o 
   1   7  19       93.90       90.04      3.65 o 
   1   7  19      100.50       95.50      8.30 o 
   2   7  19        0.95        1.13      1.49 o 
   3   7  19       46.54       45.60      4.39 o 
  -3   8  19       33.28       30.23      3.68 o 
  -2   8  19        4.86        4.33      1.81 o 
  -1   8  19       87.27       86.39      5.39 o 
  -1   8  19       85.40       80.68      7.49 o 
   0   8  19        0.06        0.45      1.49 o 
   1   8  19       31.54       34.04      2.62 o 
   1   8  19       18.09       20.70      5.36 o 
   2   8  19       47.37       55.91      2.45 o 
   3   8  19        0.61       -2.87      2.87 o 
  -3   9  19       23.97       27.10      5.39 o 
  -2   9  19       22.16       22.58      2.39 o 
  -1   9  19       99.41      102.96      6.07 o 
  -1   9  19      100.94       99.09      8.53 o 
   0   9  19      104.68      111.88      3.46 o 
   1   9  19       25.44       29.20      3.26 o 
   1   9  19       28.34       21.61      5.59 o 
   2   9  19        5.15        5.04      1.87 o 
  -1  10  19       27.04       20.73      5.33 o 
  -1  10  19       21.11       23.61      4.00 o 
   0  10  19       49.40       57.68      3.49 o 
   1  10  19       92.64      111.04      5.46 o 
   1  10  19       93.60       85.17      8.66 o 
   5   0  17       20.08       19.57      3.04 o 
  -4   0  20       28.22       32.33      2.81 o 
  -2   0  20      133.08      102.16      3.39 o 
   1   0  19       88.28       45.51      3.13 o 
   0   0  20      225.30      227.95      5.85 o 
  -1   0  21       96.55       73.64      5.39 o 
   2   0  20       24.74       22.87      2.20 o 
   4   0  20       27.81       35.88      3.65 o 
  -5   1  20       17.98       17.15      2.29 o 
  -4   1  20        7.20        9.27      1.55 o 
  -3   1  20      190.63      168.07      3.68 o 
  -2   1  20      129.74      125.25      2.71 o 
  -1   1  20       32.01       31.75      1.91 o 
   0   1  20      208.09      178.02      3.52 o 
   1   1  20       99.73       96.21      4.10 o 
   2   1  20       18.20       21.03      1.49 o 
   3   1  20       12.96       14.05      1.78 o 
   4   1  20       12.16       12.79      2.33 o 
  -5   2  20        0.84        2.97      2.03 o 
  -4   2  20      144.67      159.45      3.62 o 
  -3   2  20        6.11        5.30      1.58 o 
  -2   2  20      296.13      271.71      5.26 o 
  -1   2  20      615.41      588.94     15.41 o 
   0   2  20      716.69      729.04     11.69 o 
   1   2  20      111.31      122.18      4.17 o 
   2   2  20      539.72      526.63      8.07 o 
   3   2  20       28.01       29.29      2.13 o 
   4   2  20        4.82        3.71      2.20 o 
  -5   3  20       75.57       75.57      3.36 o 
  -4   3  20        1.16        0.52      1.52 o 
  -3   3  20       15.85       17.15      1.65 o 
  -2   3  20        5.76        4.65      1.19 o 
  -1   3  20     1385.29     1252.02     29.91 o 
   0   3  20      338.61      307.60      5.46 o 
   1   3  20       35.34       60.59      3.91 o 
   2   3  20       99.07      106.42      3.46 o 
   3   3  20       12.93       13.82      2.07 o 
   4   3  20        6.42        4.59      2.16 o 
  -4   4  20       47.02       52.87      2.52 o 
  -3   4  20        4.37        6.72      1.49 o 
  -2   4  20      120.99      120.63      2.91 o 
  -1   4  20     1455.30     1248.28     30.00 o 
  -1   4  20     1488.36     1505.56     55.87 o 
   0   4  20       37.76       37.79      1.81 o 
   1   4  20      341.17      319.71      8.27 o 
   2   4  20       54.32       56.42      2.62 o 
   3   4  20       29.55       25.51      2.42 o 
   4   4  20        1.30       -1.52      3.29 o 
  -4   5  20       31.07       31.13      2.20 o 
  -3   5  20       86.20       77.22      3.10 o 
  -2   5  20       81.45       87.01      2.81 o 
  -1   5  20      335.41      329.24     10.24 o 
  -1   5  20      329.73      336.50     16.12 o 
   0   5  20       48.73       49.61      2.26 o 
   1   5  20       52.18       58.52      3.33 o 
   2   5  20        0.07        1.19      1.58 o 
   3   5  20       26.83       26.42      3.07 o 
   4   5  20        3.92        5.14      2.68 o 
  -4   6  20       33.88       36.24      4.04 o 
  -3   6  20       52.83       49.48      3.20 o 
  -2   6  20       26.47       26.00      1.91 o 
  -1   6  20       12.48        9.01      2.91 o 
  -1   6  20       21.10       18.67      4.88 o 
   0   6  20      127.58      125.05      3.26 o 
   1   6  20      111.60       94.79      4.20 o 
   2   6  20       15.76       16.15      1.74 o 
   3   6  20        1.85        4.30      2.97 o 
  -3   7  20       11.21       14.47      2.49 o 
  -2   7  20        8.01        5.33      1.97 o 
  -1   7  20       10.95       11.01      4.65 o 
  -1   7  20        1.44       -1.13      4.00 o 
   0   7  20       33.74       32.59      2.00 o 
   1   7  20        1.55        3.42      2.00 o 
   2   7  20        9.28       10.17      1.74 o 
   3   7  20       12.71        6.88      3.10 o 
  -3   8  20       13.48       12.53      3.13 o 
  -2   8  20       17.23       15.79      2.07 o 
  -1   8  20      216.23      203.73      8.40 o 
  -1   8  20      216.04      227.50     13.31 o 
   0   8  20        1.92       -0.13      1.49 o 
   1   8  20       12.13       16.44      2.26 o 
   1   8  20       29.65       29.94      5.88 o 
   2   8  20        6.70       13.24      1.71 o 
   3   8  20        0.65        0.97      4.62 o 
  -2   9  20       30.50       34.33      3.07 o 
  -1   9  20       72.69       70.86      7.98 o 
  -1   9  20       72.25       72.25      7.56 o 
   0   9  20       20.58       21.57      2.20 o 
   1   9  20       21.23       23.93      5.81 o 
   1   9  20       15.19       17.44      2.94 o 
   2   9  20        5.35        5.52      2.49 o 
  -1  10  20        9.78        8.62      4.72 o 
  -1  10  20       17.73       18.51      3.97 o 
   0  10  20       19.94       25.06      2.36 o 
   1  10  20       15.34       16.92      5.85 o 
  -5   0  21       28.82       32.30      3.33 o 
  -3   0  21      642.73      546.05     13.60 o 
   2   0  20        5.09        3.65      1.42 o 
  -1   0  21      469.64      451.87     11.66 o 
   1   0  21      413.57      402.94     14.73 o 
  -2   0  22        0.35       -1.61      1.78 o 
   3   0  21      392.75      381.98     11.05 o 
  -5   1  21        1.44        3.91      1.91 o 
  -4   1  21        2.63        1.29      1.45 o 
  -3   1  21        1.33       14.70      1.61 o 
  -2   1  21       16.06       14.31      1.42 o 
  -1   1  21      232.16      208.41      4.88 o 
   0   1  21        8.75        7.27      1.19 o 
   1   1  21       27.59       52.71      3.29 o 
   2   1  21      837.84      819.54     11.76 o 
   3   1  21        7.74        5.30      1.94 o 
   4   1  21       70.27       72.22      3.68 o 
  -5   2  21       40.44       50.54      3.00 o 
  -4   2  21       27.91       24.51      1.94 o 
  -3   2  21       93.32       89.20      3.07 o 
  -2   2  21      254.30      272.30      5.85 o 
  -1   2  21      528.09      500.67     13.60 o 
   0   2  21       86.05       80.29      2.62 o 
   1   2  21      255.45      254.63      7.53 o 
   2   2  21      681.60      657.63      9.79 o 
   3   2  21       18.76       20.19      2.23 o 
   4   2  21        3.21        8.40      2.55 o 
  -4   3  21        1.74        3.26      1.58 o 
  -3   3  21       27.18       22.74      2.03 o 
  -2   3  21      268.05      266.77      5.43 o 
  -1   3  21       84.68      155.90      6.14 o 
   0   3  21      130.93      140.33      3.29 o 
   1   3  21      578.73      562.84     15.05 o 
   2   3  21      183.98      196.56      4.39 o 
   3   3  21        9.51        3.84      1.97 o 
   4   3  21        6.33        7.75      2.29 o 
  -4   4  21       53.25       61.01      2.68 o 
  -3   4  21        6.70        5.94      1.61 o 
  -2   4  21      414.55      372.64      6.98 o 
  -1   4  21      124.25      186.22      6.91 o 
  -1   4  21      110.78      117.27      8.36 o 
   0   4  21        2.17        0.90      1.36 o 
   1   4  21      201.97      187.45      5.88 o 
   2   4  21       16.78       18.31      1.87 o 
   3   4  21       17.79       20.44      2.39 o 
   4   4  21        6.53        2.65      3.58 o 
  -4   5  21        1.04        1.45      1.91 o 
  -3   5  21       42.75       40.31      2.55 o 
  -2   5  21        0.18        1.00      1.36 o 
  -1   5  21      287.45      288.57      9.43 o 
  -1   5  21      287.25      295.78     14.86 o 
   0   5  21        5.54        6.91      1.39 o 
   1   5  21       40.26       35.27      2.84 o 
   2   5  21       34.07       31.97      2.23 o 
   3   5  21        3.25        3.71      2.52 o 
   4   5  21       12.34       11.53      3.88 o 
  -4   6  21        7.45        5.81      3.04 o 
  -3   6  21        5.20        6.78      2.23 o 
  -2   6  21        5.53        6.85      1.78 o 
  -1   6  21      278.26      255.70      8.88 o 
  -1   6  21      270.05      260.41     13.86 o 
   0   6  21      168.86      170.59      4.39 o 
   1   6  21        4.15        6.85      2.20 o 
   2   6  21       93.37       95.31      3.55 o 
   3   6  21        5.34        6.94      3.04 o 
  -3   7  21        7.53        8.20      2.29 o 
  -2   7  21        8.23        7.85      1.97 o 
  -1   7  21        5.16       10.98      4.62 o 
  -1   7  21        3.17        3.17      4.52 o 
   0   7  21      171.63      166.43      4.04 o 
   1   7  21       23.40       22.51      2.75 o 
   2   7  21       13.98       10.95      2.00 o 
   3   7  21       13.85       12.05      3.33 o 
  -3   8  21        4.50        3.29      2.91 o 
  -2   8  21       63.61       68.18      3.62 o 
  -1   8  21       45.59       43.79      6.49 o 
  -1   8  21       45.18       48.80      6.52 o 
   0   8  21        7.18        7.72      1.65 o 
   1   8  21        5.99       11.66      2.29 o 
   1   8  21        8.18       10.21      5.10 o 
   2   8  21       53.38       53.39      3.04 o 
  -2   9  21        1.08        1.23      2.16 o 
  -1   9  21       13.09       13.63      5.04 o 
  -1   9  21       13.57       10.56      5.36 o 
   0   9  21       39.61       38.34      2.49 o 
   1   9  21        9.62        7.49      2.36 o 
   1   9  21       10.54       11.24      5.33 o 
   2   9  21       10.52        8.43      4.84 o 
   0  10  21        0.00       -1.10      3.52 o 
  -4   0  22      131.05      107.36      4.75 o 
  -2   0  22        1.73        0.13      1.84 o 
   1   0  21       85.02       89.14      6.78 o 
   1   0  21       85.02       69.47      5.14 o 
   0   0  22      252.43      248.17      6.43 o 
  -1   0  23        3.77       45.73      4.91 o 
   2   0  22      691.87      646.13     13.69 o 
   4   0  22       44.75       46.25      5.46 o 
  -4   1  22       13.65       11.72      1.71 o 
  -3   1  22        6.55        6.81      2.10 o 
  -2   1  22      120.70      135.03      3.75 o 
  -1   1  22       28.03       49.12      2.49 o 
   0   1  22       64.78       55.26      2.00 o 
   1   1  22      922.30      844.53     19.28 o 
   2   1  22       14.24       15.73      1.52 o 
   3   1  22        0.58       -1.58      2.03 o 
   4   1  22       11.22       15.15      2.58 o 
  -4   2  22       35.69       31.07      2.42 o 
  -3   2  22       19.00       21.57      2.39 o 
  -2   2  22      115.55      114.33      3.42 o 
  -1   2  22      698.37      594.68     15.79 o 
   0   2  22      142.37      136.16      3.17 o 
   1   2  22      313.19      319.29      7.43 o 
   2   2  22       84.02       86.52      2.58 o 
   3   2  22      135.53      121.05      4.30 o 
   4   2  22        1.27        4.20      2.71 o 
  -4   3  22       10.24       13.02      1.74 o 
  -3   3  22       70.14       70.83      2.94 o 
  -2   3  22       30.03       28.39      2.07 o 
  -1   3  22       62.47       79.58      4.36 o 
   0   3  22       15.68       17.02      1.36 o 
   1   3  22       47.77       48.64      3.71 o 
   2   3  22        9.74        8.66      1.45 o 
   3   3  22       44.21       40.60      2.81 o 
   4   3  22        0.45        1.19      2.29 o 
  -4   4  22        9.65       12.18      1.84 o 
  -3   4  22       21.57       24.26      2.16 o 
  -2   4  22       42.44       34.88      1.97 o 
  -1   4  22       30.92       36.40      3.49 o 
   0   4  22      102.68      110.33      3.29 o 
   1   4  22       39.91       41.99      2.97 o 
   2   4  22       31.05       30.68      2.16 o 
   3   4  22        8.02        8.62      2.13 o 
   4   4  22       21.02       24.35      3.36 o 
  -4   5  22        0.88        2.36      1.87 o 
  -3   5  22        3.18        4.00      1.87 o 
  -2   5  22      103.32      101.06      3.13 o 
  -1   5  22      189.89      183.58      7.23 o 
  -1   5  22      193.02      190.91     11.40 o 
   0   5  22      127.26      121.79      3.23 o 
   1   5  22       52.83       44.70      3.10 o 
   2   5  22        0.26       -0.03      1.58 o 
   3   5  22       12.08       13.18      2.84 o 
  -3   6  22        1.52        1.65      2.13 o 
  -2   6  22       59.06       67.05      3.07 o 
  -1   6  22        2.22        4.88      4.39 o 
  -1   6  22        1.82        1.84      4.26 o 
   0   6  22        4.30        6.91      1.68 o 
   1   6  22        0.24        2.91      2.20 o 
   2   6  22        3.56        3.84      1.74 o 
   3   6  22       87.58       88.36      8.66 o 
  -3   7  22        1.42        1.68      2.29 o 
  -2   7  22       12.89        9.98      1.97 o 
  -1   7  22       27.57       25.97      5.33 o 
  -1   7  22       29.49       25.58      5.62 o 
   0   7  22       14.89       19.15      2.00 o 
   1   7  22        3.20        5.81      2.36 o 
   2   7  22        4.51        4.78      1.91 o 
   3   7  22       33.82       29.87      4.07 o 
  -2   8  22        9.09       11.53      2.36 o 
  -1   8  22       32.41       30.49      5.72 o 
  -1   8  22       23.88       23.00      5.62 o 
   0   8  22       25.43       28.00      2.07 o 
   1   8  22       88.86       94.34      4.59 o 
   1   8  22       89.01       76.58      8.24 o 
   2   8  22       17.93       27.65      2.55 o 
  -1   9  22        4.15        1.36      5.07 o 
  -1   9  22        4.59        6.46      4.62 o 
   0   9  22        3.77        1.16      1.78 o 
   1   9  22       13.92       19.09      5.68 o 
   1   9  22       15.64       25.42      2.68 o 
  -3   0  23      109.56      117.85      5.10 o 
   2   0  22      142.23       81.68      4.17 o 
  -1   0  23       18.34       25.84      4.17 o 
  -1   0  23       88.13       72.57      5.78 o 
   1   0  23      679.00      704.69     23.54 o 
  -2   0  24       44.75       29.97      2.45 o 
   3   0  23     1159.31     1103.81     27.03 o 
  -4   1  23       81.20       72.67      3.39 o 
  -3   1  23        1.87        3.29      1.97 o 
  -2   1  23      125.65      101.38      3.26 o 
  -1   1  23      115.98      114.65      4.13 o 
  -1   1  23      116.80      113.33      7.91 o 
   0   1  23      718.55      692.48     10.24 o 
   1   1  23        9.87       17.89      2.26 o 
   2   1  23      106.85      103.06      2.81 o 
   3   1  23        7.08       10.30      2.23 o 
   4   1  23       14.54       15.47      2.62 o 
  -4   2  23       15.75       23.35      2.36 o 
  -3   2  23       21.37       24.64      2.52 o 
  -2   2  23      290.64      234.77      5.49 o 
  -1   2  23       33.87       78.32      3.46 o 
   0   2  23      260.28      231.21      4.46 o 
   1   2  23       27.09       30.68      2.49 o 
   2   2  23      246.09      230.89      4.55 o 
   3   2  23       48.46       45.83      2.91 o 
   4   2  23       69.28       71.21      4.52 o 
  -4   3  23       24.19       25.87      2.39 o 
  -3   3  23        2.44        5.46      2.03 o 
  -2   3  23       94.71       69.08      2.91 o 
  -1   3  23      305.91      245.23      8.36 o 
   0   3  23       27.70       34.23      1.68 o 
   1   3  23       14.04       15.83      2.84 o 
   2   3  23       13.82       21.67      1.68 o 
   3   3  23       97.91       98.73      3.94 o 
   4   3  23       19.18       25.61      3.00 o 
  -4   4  23       24.03       26.55      2.45 o 
  -3   4  23       44.22       44.18      2.62 o 
  -2   4  23      139.52      133.48      3.65 o 
  -1   4  23      124.43      117.43      5.59 o 
   0   4  23        0.02       -0.29      1.26 o 
   1   4  23        5.09        7.01      2.26 o 
   2   4  23        2.53        4.26      1.65 o 
   3   4  23        3.44        5.49      2.16 o 
  -4   5  23       82.51       85.13      4.91 o 
  -3   5  23       26.30       26.23      2.36 o 
  -2   5  23        2.44        1.23      1.36 o 
  -1   5  23       13.52       12.27      4.65 o 
  -1   5  23       18.81       22.90      3.29 o 
   0   5  23      247.83      257.57      5.17 o 
   1   5  23       15.67       16.76      2.58 o 
   2   5  23       15.88       14.37      1.97 o 
   3   5  23        0.73        1.03      2.94 o 
  -3   6  23       29.52       32.46      2.97 o 
  -2   6  23       33.54       32.75      2.42 o 
  -1   6  23        1.59       -0.58      4.10 o 
  -1   6  23        5.33       10.37      4.72 o 
   0   6  23      371.39      372.93      6.81 o 
   1   6  23       50.12       47.61      3.36 o 
   2   6  23       10.87       10.98      1.94 o 
   3   6  23        2.36        1.19      4.68 o 
  -3   7  23       20.83       19.25      2.75 o 
  -2   7  23       41.74       44.25      2.75 o 
  -1   7  23       21.30       21.06      5.39 o 
  -1   7  23       12.40        7.78      4.84 o 
   0   7  23      120.49      120.79      3.88 o 
   1   7  23       92.34       96.86      4.59 o 
   2   7  23       23.86       27.68      2.49 o 
  -2   8  23        8.94       12.50      2.42 o 
  -1   8  23       30.93       38.50      6.65 o 
  -1   8  23       22.46       31.55      5.85 o 
   0   8  23        6.38        9.24      1.74 o 
   1   8  23        6.40        5.26      5.20 o 
   1   8  23        9.78        5.97      3.13 o 
   2   8  23        9.71       10.14      2.20 o 
  -1   9  23       25.21       32.46      6.23 o 
  -1   9  23       21.37       29.42      6.59 o 
   0   9  23        0.30       -1.07      1.81 o 
   1   9  23       52.98       54.71      7.46 o 
  -4   0  24        4.61        3.46      3.62 o 
  -2   0  24      217.65      209.09      7.20 o 
   1   0  23      139.59       69.50      5.52 o 
   0   0  24     2953.34     2778.44     51.09 o 
  -1   0  25      125.22       74.06      5.75 o 
   2   0  24      285.73      275.11      7.30 o 
   4   0  24       75.89       82.03      6.94 o 
  -4   1  24        2.01        2.23      2.52 o 
  -3   1  24        1.97        1.23      2.07 o 
  -2   1  24       15.32       15.99      1.71 o 
  -1   1  24       19.72       21.83      2.45 o 
  -1   1  24       22.62       21.03      4.46 o 
   0   1  24        6.04        9.79      1.42 o 
   1   1  24       36.17       38.72      2.71 o 
   2   1  24        2.24        2.49      1.36 o 
   3   1  24      295.10      294.00      7.49 o 
   4   1  24        2.32       -0.19      2.10 o 
  -4   2  24        0.26        0.78      1.84 o 
  -3   2  24       34.50       34.20      2.81 o 
  -2   2  24      160.91      150.21      4.17 o 
  -1   2  24       33.64       22.38      2.49 o 
   0   2  24        0.05        0.65      1.19 o 
   1   2  24       30.27       32.49      2.58 o 
   2   2  24       11.50       12.60      1.52 o 
   3   2  24      120.86      118.98      4.39 o 
   4   2  24       47.93       58.52      3.68 o 
  -4   3  24        2.65        5.36      2.65 o 
  -3   3  24       19.62       20.54      2.52 o 
  -2   3  24       43.25       36.62      2.62 o 
  -1   3  24       81.07       81.23      4.72 o 
   0   3  24      108.52      100.99      2.81 o 
   1   3  24        5.81        4.68      2.20 o 
   2   3  24      223.98      205.93      4.33 o 
   3   3  24       53.18       50.03      3.10 o 
  -4   4  24       57.73       64.43      4.42 o 
  -3   4  24        6.26       10.53      2.29 o 
  -2   4  24       23.82       18.51      1.74 o 
  -1   4  24       25.06       27.29      3.29 o 
   0   4  24      111.00      107.74      3.07 o 
   1   4  24        0.49        2.45      2.42 o 
   2   4  24        0.40        1.10      1.65 o 
   3   4  24       40.10       39.95      3.04 o 
  -3   5  24       30.15       31.07      2.52 o 
  -2   5  24       18.84       22.19      1.84 o 
  -1   5  24      152.31      135.16      6.23 o 
  -1   5  24      154.91      164.75     10.72 o 
   0   5  24        4.87        6.17      1.49 o 
   1   5  24       25.87       29.87      2.97 o 
   2   5  24        3.38        5.36      1.74 o 
   3   5  24       29.12       28.39      3.81 o 
  -3   6  24       90.07       96.31      4.36 o 
  -2   6  24       14.36       18.34      2.16 o 
  -1   6  24      136.45      117.01      9.46 o 
  -1   6  24      135.72      139.07     10.17 o 
   0   6  24      249.90      255.21      5.33 o 
   1   6  24       29.61       36.27      3.20 o 
   2   6  24        7.92        9.62      1.97 o 
   3   6  24       32.55       33.65      7.17 o 
  -3   7  24        3.76        5.72      4.07 o 
  -2   7  24        2.53        4.26      2.07 o 
  -1   7  24       46.27       46.35      6.75 o 
  -1   7  24       37.34       41.08      6.43 o 
   0   7  24      171.15      169.11      4.72 o 
   1   7  24        4.13        7.53      2.55 o 
   2   7  24        2.95        5.10      2.03 o 
  -2   8  24       18.94       21.28      2.65 o 
  -1   8  24       65.34       82.39      8.30 o 
  -1   8  24       55.31       55.29      7.56 o 
   0   8  24       45.76       46.38      3.04 o 
   1   8  24      107.35       81.36      8.75 o 
   1   8  24      107.09      104.25      4.97 o 
   0   9  24       16.78       10.85      5.30 o 
  -3   0  25      119.41       94.79      6.49 o 
   2   0  24       58.74       35.91      3.07 o 
  -1   0  25      630.94      556.57     20.96 o 
  -1   0  25      609.09      531.67     19.06 o 
   1   0  25      212.57      197.40      6.98 o 
  -2   0  26        8.55        9.85      2.16 o 
   3   0  25       49.02       49.80      3.94 o 
  -4   1  25       27.42       26.68      3.39 o 
  -3   1  25        9.45        9.01      2.33 o 
  -2   1  25       21.68       20.61      1.87 o 
  -1   1  25        4.04        3.52      2.39 o 
  -1   1  25        7.58        7.69      4.49 o 
   0   1  25       27.17       34.56      1.81 o 
   1   1  25       73.91       79.00      3.55 o 
   2   1  25      279.69      273.78      5.23 o 
   3   1  25       21.96       21.28      2.55 o 
  -4   2  25       25.74       33.10      3.55 o 
  -3   2  25       20.81       18.64      2.42 o 
  -2   2  25       93.37       86.85      3.20 o 
  -1   2  25      120.97       99.18      4.04 o 
   0   2  25        7.15        2.65      1.23 o 
   1   2  25       44.87       71.86      3.49 o 
   2   2  25      120.09      113.04      3.10 o 
   3   2  25       48.81       52.03      3.17 o 
  -4   3  25       57.53       63.72      4.42 o 
  -3   3  25       20.07       25.16      2.68 o 
  -2   3  25       29.40       30.17      2.52 o 
  -1   3  25        3.48        9.37      2.78 o 
   0   3  25       15.36       17.09      1.55 o 
   1   3  25       56.59       65.72      4.10 o 
   2   3  25       21.38       27.36      1.84 o 
   3   3  25       21.48       23.90      2.71 o 
  -3   4  25       32.13       35.49      2.91 o 
  -2   4  25        0.41        3.07      1.45 o 
  -1   4  25        2.57        3.94      2.68 o 
   0   4  25        0.51        1.00      1.23 o 
   1   4  25       39.27       42.28      4.78 o 
   2   4  25       97.18       93.76      2.91 o 
   3   4  25       19.44       18.89      2.62 o 
  -3   5  25        0.95        3.94      2.23 o 
  -2   5  25       27.51       29.75      2.36 o 
  -1   5  25        8.28        9.75      2.81 o 
  -1   5  25        6.26        8.40      4.55 o 
   0   5  25       82.89       76.06      2.75 o 
   1   5  25       13.65       15.28      2.58 o 
   2   5  25        2.79        3.13      1.87 o 
   3   5  25       22.98       32.52      4.13 o 
  -3   6  25        4.55        8.20      3.07 o 
  -2   6  25       11.44       11.27      2.07 o 
  -1   6  25        2.83        8.91      4.91 o 
  -1   6  25        4.72        7.17      4.78 o 
   0   6  25        0.51        2.71      1.49 o 
   1   6  25       25.19       23.16      2.91 o 
   2   6  25       59.93       62.17      3.23 o 
  -2   7  25       17.63       23.61      2.65 o 
  -1   7  25       24.31       26.68      5.97 o 
  -1   7  25       31.34       41.11      6.62 o 
   0   7  25       49.81       52.06      2.78 o 
   1   7  25       70.25       68.92      4.13 o 
   2   7  25       28.37       38.27      2.84 o 
  -1   8  25       62.77       59.62      7.82 o 
  -1   8  25       52.32       68.63      7.85 o 
   0   8  25      131.27      135.26      4.78 o 
   1   8  25        3.48       10.40      3.52 o 
   1   8  25        5.43       13.05      5.85 o 
  -4   0  26      174.93      205.63     11.14 o 
  -2   0  26       41.58       40.95      3.33 o 
   1   0  25       43.70       66.79      5.62 o 
   0   0  26       28.84       36.88      2.65 o 
  -1   0  27        2.80       -1.07      2.42 o 
   2   0  26       41.29       40.02      2.87 o 
  -4   1  26        2.09        1.32      2.62 o 
  -3   1  26       89.58       88.72      3.97 o 
  -2   1  26       40.39       39.14      2.39 o 
  -1   1  26       40.55       33.52      3.29 o 
   0   1  26      157.38      132.06      3.29 o 
   1   1  26      115.25      108.91      5.10 o 
   2   1  26       29.68       28.87      1.87 o 
   3   1  26       15.71       19.57      2.55 o 
  -4   2  26      115.86      137.68      6.33 o 
  -3   2  26       17.22       16.08      2.52 o 
  -2   2  26       13.29       16.18      1.84 o 
  -1   2  26       90.48       97.18      4.07 o 
   0   2  26        1.34       -0.10      1.32 o 
   1   2  26      375.13      398.35     11.34 o 
   2   2  26       24.27       31.26      1.94 o 
   3   2  26        1.34        0.00      2.10 o 
  -3   3  26       71.54       70.76      3.68 o 
  -2   3  26       55.08       55.78      2.75 o 
  -1   3  26      105.73      103.25      5.43 o 
   0   3  26        7.78        5.72      1.39 o 
   1   3  26      155.63      153.80      6.07 o 
   2   3  26       37.65       39.56      2.10 o 
   3   3  26        3.69        7.72      2.36 o 
  -3   4  26        7.48       13.63      2.49 o 
  -2   4  26       51.31       54.10      2.49 o 
  -1   4  26       30.31       24.32      3.42 o 
   0   4  26       77.31       78.77      2.52 o 
   1   4  26       19.04       22.58      4.20 o 
   2   4  26       28.61       31.26      2.00 o 
   3   4  26       30.21       33.30      3.00 o 
  -3   5  26       19.99       20.31      2.71 o 
  -2   5  26        1.52        2.03      1.78 o 
  -1   5  26       78.47       75.48      4.97 o 
   0   5  26       10.44       13.11      1.68 o 
   1   5  26       26.80       35.11      3.10 o 
   2   5  26        9.08       12.27      2.16 o 
  -2   6  26       15.60       23.71      2.42 o 
  -1   6  26      139.31      130.22     10.24 o 
  -1   6  26      140.39      185.06     12.14 o 
   0   6  26      163.60      182.28      4.91 o 
   1   6  26       22.99       24.00      3.04 o 
   2   6  26       56.97       59.94      3.23 o 
  -2   7  26        6.72        9.11      2.36 o 
  -1   7  26        9.05        8.04      5.07 o 
  -1   7  26        5.63       14.11      5.49 o 
   0   7  26       89.02       99.28      4.00 o 
   1   7  26       36.91       42.89      3.62 o 
  -1   8  26       33.42       36.17      6.72 o 
   0   8  26       38.36       39.40      3.36 o 
  -3   0  27        7.25        7.85      2.87 o 
   2   0  26        8.49        7.98      2.39 o 
  -1   0  27       13.61       12.27      4.00 o 
   1   0  27        0.41       -2.33      2.58 o 
  -2   0  28        1.23       -1.65      1.94 o 
   3   0  27      120.66      117.92      5.88 o 
  -3   1  27       25.25       28.32      2.81 o 
  -2   1  27       24.91       28.74      2.16 o 
  -1   1  27       13.59       13.60      2.81 o 
   0   1  27       46.54       36.79      1.97 o 
   1   1  27        8.46        6.81      2.78 o 
   2   1  27       26.19       22.70      1.81 o 
   3   1  27      110.03      107.94      4.39 o 
  -3   2  27        6.57        4.30      2.26 o 
  -2   2  27        6.63       12.18      1.87 o 
  -1   2  27       81.80       84.33      3.88 o 
   0   2  27       29.71       31.07      1.87 o 
   1   2  27      202.06      204.89      7.40 o 
   2   2  27        2.04        2.42      1.45 o 
   3   2  27       38.29       34.14      2.94 o 
  -3   3  27        2.90        7.14      2.39 o 
  -2   3  27       16.72       16.02      2.00 o 
  -1   3  27       18.72       31.42      2.91 o 
   0   3  27       45.22       39.50      2.03 o 
   1   3  27       12.72       12.53      2.91 o 
   2   3  27       12.83       12.85      1.68 o 
   3   3  27       43.90       42.99      3.23 o 
  -3   4  27       15.46       20.35      2.71 o 
  -2   4  27        4.51        2.97      1.97 o 
  -1   4  27      185.11      153.99      6.91 o 
   0   4  27        0.27       -0.87      1.32 o 
   1   4  27        3.19        4.52      3.55 o 
   2   4  27       14.26       16.25      1.78 o 
  -3   5  27        2.36        7.49      2.49 o 
  -2   5  27        4.89        5.72      1.87 o 
  -1   5  27        2.80        6.72      3.00 o 
   0   5  27       21.95       25.22      1.81 o 
   1   5  27       29.58       30.55      4.97 o 
   2   5  27        0.41        1.71      1.58 o 
  -2   6  27       21.40       23.90      2.42 o 
  -1   6  27       16.62       22.09      5.72 o 
  -1   6  27       14.56       20.28      5.52 o 
   0   6  27       14.15       22.09      2.13 o 
   1   6  27        5.26       13.50      2.75 o 
   2   6  27        2.68        0.78      3.20 o 
  -1   7  27        4.81       10.43      5.36 o 
  -1   7  27        1.53       -0.03      4.68 o 
   0   7  27        2.29        2.45      2.00 o 
   1   7  27        5.03       15.34      6.04 o 
  -2   0  28        5.98        8.82      2.55 o 
   1   0  27        0.08       -3.39      3.39 o 
   0   0  28      169.74      136.68      4.97 o 
  -1   0  29        6.82        3.13      2.91 o 
   2   0  28        0.02        1.10      1.97 o 
  -3   1  28       95.76      106.13      4.46 o 
  -2   1  28       14.63       13.66      1.94 o 
  -1   1  28       51.74       44.89      3.68 o 
   0   1  28        6.46       10.11      1.55 o 
   1   1  28        0.87        3.29      2.33 o 
   2   1  28        7.52        5.33      1.58 o 
   3   1  28        6.06        8.36      2.33 o 
  -3   2  28       12.60       14.60      2.62 o 
  -2   2  28        0.48        0.65      1.58 o 
  -1   2  28       20.95       31.26      2.91 o 
   0   2  28      133.75      121.47      3.33 o 
   1   2  28      180.40      158.90      8.78 o 
   2   2  28       51.87       45.38      2.26 o 
   3   2  28       18.26       18.28      3.29 o 
  -3   3  28        9.03        9.85      2.55 o 
  -2   3  28        1.97        2.29      1.71 o 
  -1   3  28        3.44        2.71      2.29 o 
   0   3  28        5.44        5.81      1.45 o 
   1   3  28        4.55        9.92      2.94 o 
   2   3  28       73.46       72.51      2.75 o 
  -3   4  28       14.06       20.61      2.78 o 
  -2   4  28        2.78        0.42      1.97 o 
  -1   4  28       27.69       31.04      3.84 o 
   0   4  28       21.06       20.90      1.81 o 
   1   4  28        0.46        8.11      3.88 o 
   2   4  28       34.97       35.66      2.20 o 
  -2   5  28        2.23        1.29      1.84 o 
  -1   5  28        6.63        8.91      3.20 o 
   0   5  28        8.83        4.49      1.81 o 
   1   5  28        2.16        2.26      4.10 o 
   2   5  28       36.73       33.65      2.26 o 
  -2   6  28        0.41        1.52      2.16 o 
  -1   6  28       36.87       40.40      4.26 o 
  -1   6  28       44.63       46.06      6.91 o 
   0   6  28        9.76       14.92      2.07 o 
   1   6  28       77.44       84.78      4.59 o 
   1   6  28       81.22      100.77      9.37 o 
  -1   7  28      143.69      136.26     11.21 o 
   0   7  28       11.62        9.14      5.17 o 
  -3   0  29      321.10      398.03     17.02 o 
   2   0  28        0.01       -2.23      2.23 o 
  -1   0  29       33.16       44.15      5.39 o 
   1   0  29       14.18       14.73      4.97 o 
  -2   0  30        2.97        2.75      2.20 o 
  -3   1  29       16.64       20.80      2.78 o 
  -2   1  29       34.10       32.91      2.39 o 
  -1   1  29        7.48       13.50      2.91 o 
   0   1  29       64.21       65.24      2.49 o 
   1   1  29       74.55       75.90      3.91 o 
   2   1  29        7.22        7.23      1.55 o 
  -3   2  29       52.49       62.07      3.75 o 
  -2   2  29       16.85       19.86      2.13 o 
  -1   2  29       88.53       86.46      4.81 o 
   0   2  29       63.98       57.84      2.42 o 
   1   2  29        0.99       10.66      3.88 o 
   2   2  29       16.37       16.96      1.84 o 
  -3   3  29        7.54        8.56      2.52 o 
  -2   3  29       40.03       37.11      2.52 o 
  -1   3  29        0.77        3.68      2.45 o 
   0   3  29       12.12       13.27      1.68 o 
   1   3  29       13.42       19.48      4.33 o 
   2   3  29       14.44       12.89      1.78 o 
  -2   4  29       10.71        7.78      1.97 o 
  -1   4  29        0.15        5.78      3.07 o 
   0   4  29      183.05      213.10      4.75 o 
   1   4  29       95.81      114.43      7.95 o 
   2   4  29       72.35       68.95      2.78 o 
  -2   5  29       10.61        9.62      2.10 o 
  -1   5  29       20.90       25.45      3.84 o 
   0   5  29       31.93       40.27      2.84 o 
   1   5  29       21.30       24.29      5.04 o 
  -1   6  29       12.35       15.47      3.62 o 
   0   6  29      196.82      200.98      5.46 o 
  -2   0  30       14.45       12.69      2.84 o 
   1   0  29        2.92        4.84      3.97 o 
   0   0  30       16.14       11.79      2.29 o 
  -1   0  31        1.21        0.65      4.46 o 
   2   0  30       14.21       14.50      2.55 o 
  -3   1  30       29.53       32.23      3.17 o 
  -2   1  30       15.78       12.79      2.00 o 
  -1   1  30       75.85       67.63      4.46 o 
   0   1  30       13.63       14.44      1.68 o 
   1   1  30        1.73        5.62      3.20 o 
   2   1  30        3.62        6.65      1.65 o 
  -2   2  30       20.70       27.26      2.33 o 
  -1   2  30        7.45       20.48      3.26 o 
   0   2  30        0.51        0.58      1.42 o 
   1   2  30       13.46       18.99      4.39 o 
   2   2  30       14.20       21.90      1.97 o 
  -2   3  30       16.30       17.47      2.52 o 
  -1   3  30        3.32        3.71      3.07 o 
   0   3  30        2.31        3.68      1.49 o 
   1   3  30       17.99       31.23      4.94 o 
   2   3  30       10.70        9.75      2.16 o 
  -2   4  30        9.50        8.59      2.07 o 
  -1   4  30       27.84       25.13      3.88 o 
   0   4  30       72.39       82.62      3.23 o 
   1   4  30       76.76       86.43      7.04 o 
  -1   5  30        9.10        9.27      3.36 o 
   0   5  30       14.53       16.89      2.36 o 
   2   0  30        2.92        2.97      2.55 o 
  -1   0  31        5.91        3.23      4.10 o 
   1   0  31        1.73        4.81      4.75 o 
  -2   0  32        6.23        9.30      4.78 o 
  -2   1  31       33.97       35.69      2.58 o 
  -1   1  31        5.79       14.02      3.13 o 
   0   1  31       10.05        9.46      1.61 o 
   1   1  31       26.67       28.94      4.04 o 
   2   1  31        0.47        2.81      3.17 o 
  -2   2  31      126.29      162.03      4.97 o 
  -1   2  31       14.00       16.54      4.62 o 
   0   2  31        0.78        2.91      1.49 o 
   1   2  31       45.43       51.74      5.78 o 
  -2   3  31       72.40       72.25      3.94 o 
  -1   3  31        9.88       10.21      4.62 o 
   0   3  31        6.22        6.88      1.71 o 
   1   3  31        0.12       -1.07      3.84 o 
  -1   4  31       79.23       81.03      5.46 o 
   0   4  31       18.50       23.25      2.20 o 
  -2   0  32       30.30       32.23      5.52 o 
   1   0  31        0.36        6.07      4.26 o 
   0   0  32      100.70      102.61      4.62 o 
  -1   0  33       19.40       12.95      5.20 o 
  -2   1  32        0.19        3.94      2.94 o 
  -1   1  32        5.07        4.97      3.07 o 
   0   1  32       35.56       35.46      2.23 o 
   1   1  32       12.82       19.41      3.26 o 
  -1   2  32       14.13       11.53      4.49 o 
   0   2  32        8.70        8.24      1.68 o 
   1   2  32      121.27      139.43      6.30 o 
  -1   3  32        1.18        4.84      4.13 o 
   0   3  32        2.88        4.65      1.68 o 
  -1   0  33       94.39      107.94      7.98 o 
  -1   1  33       15.06       10.24      3.26 o 
   0   1  33        8.35        6.75      1.71 o 
   0   2  33       69.38       73.48      5.68 o 
                                                 
